# Supplementary material for: A taxonomic review of Korean species of the Atheta Thomson subgenus Microdota Mulsant & Rey, with descriptions of two new species (Coleoptera, Staphylinidae, Aleocharinae)
Source: Zookeys. 2015 May 4;(502):61–97. doi: 10.3897/zookeys.502.9420 (PMC4443590; doi:10.3897/zookeys.502.9420)
Supplement: XML Treatment for Microdota [file zookeys.502.9420-treatment1.xml]

<!DOCTYPE tp:taxon-treatment
  PUBLIC "-//TaxonX//DTD Taxonomic Treatment Publishing DTD v0 20100105//EN" "tax-treatment-NSO.dtd">
<tp:taxon-treatment xmlns:tp="http://www.plazi.org/taxpub"><tp:treatment-meta><kwd-group><label>Taxon classification</label><kwd><named-content content-type="kingdom">Animalia</named-content></kwd><kwd><named-content content-type="order">Coleoptera</named-content></kwd><kwd><named-content content-type="family">Staphylinidae</named-content></kwd></kwd-group><mixed-citation publication-type="journal"><person-group><name><surname>Lee</surname><given-names>Seung-Gyu</given-names></name><name><surname>Ahn</surname><given-names>Kee-Jeong</given-names></name></person-group><article-title>A taxonomic review of Korean species of the <tp:taxon-name><tp:taxon-name-part taxon-name-part-type="genus">Atheta</tp:taxon-name-part> <tp:taxon-name-part taxon-name-part-type="authority">Thomson</tp:taxon-name-part> <tp:taxon-name-part taxon-name-part-type="infraspecific-rank">subgenus</tp:taxon-name-part> <tp:taxon-name-part taxon-name-part-type="subgenus">Microdota</tp:taxon-name-part></tp:taxon-name> Mulsant &amp; Rey, with descriptions of two new species (<tp:taxon-name><tp:taxon-name-part taxon-name-part-type="order">Coleoptera</tp:taxon-name-part></tp:taxon-name>, <tp:taxon-name><tp:taxon-name-part taxon-name-part-type="family">Staphylinidae</tp:taxon-name-part></tp:taxon-name>, <tp:taxon-name><tp:taxon-name-part taxon-name-part-type="subfamily">Aleocharinae</tp:taxon-name-part></tp:taxon-name>)</article-title><source>Zookeys</source><day>4</day><month>5</month><year>2015</year><volume>2015</volume><issue>502</issue><fpage>61</fpage><lpage>97</lpage><pub-id pub-id-type="doi">10.3897/zookeys.502.9420</pub-id></mixed-citation></tp:treatment-meta><tp:nomenclature><label>Subgenus</label><tp:taxon-name>
                            <tp:taxon-name-part taxon-name-part-type="subgenus">Microdota</tp:taxon-name-part>
                        </tp:taxon-name><tp:taxon-authority>Mulsant &amp; Rey, 1873</tp:taxon-authority><tp:nomenclature-citation-list><tp:nomenclature-citation><tp:taxon-name>
                            <tp:taxon-name-part taxon-name-part-type="subgenus">Microdota</tp:taxon-name-part>
                        </tp:taxon-name><comment>See <xref ref-type="bibr" rid="B31">Smetana (2004)</xref> for detailed synonymy.</comment></tp:nomenclature-citation></tp:nomenclature-citation-list></tp:nomenclature><tp:treatment-sec sec-type="Diagnosis"><title>Diagnosis.</title><p>Members of <!--PageBreak--><italic><tp:taxon-name><tp:taxon-name-part taxon-name-part-type="subgenus">Microdota</tp:taxon-name-part></tp:taxon-name></italic> can be distinguished from other subgenera of <italic><tp:taxon-name><tp:taxon-name-part taxon-name-part-type="genus">Atheta</tp:taxon-name-part></tp:taxon-name></italic> by combination of the following characters: body small, parallel-sided; antennomere 2 distinctly longer than 3, 5–10 transverse; median region of prementum very narrow, without pseudopore; pronotum transverse, more than 1.2 times as wide as long, with midline of pubescence directed anteriorly in most; hypomera fully visible in lateral aspect; tarsal formula 4-5-5; flabellum reduced; abdominal tergites II–III without anterior macroseta in most, III–VI impressed in basal region, VI about as long as VII; internal sac of median lobe of aedeagus well developed (<xref ref-type="bibr" rid="B11">Fenyes 1920</xref>, <xref ref-type="bibr" rid="B3">Benick and Lohse 1974</xref>, <xref ref-type="bibr" rid="B35">Yosii and Sawada 1976</xref>, <xref ref-type="bibr" rid="B30">Seevers 1978</xref>).</p></tp:treatment-sec><tp:treatment-sec sec-type="Key to Korean species of the subgenus Microdota Mulsant &amp; Rey"><title>Key to Korean species of the subgenus <tp:taxon-name><tp:taxon-name-part taxon-name-part-type="subgenus">Microdota</tp:taxon-name-part></tp:taxon-name> Mulsant &amp; Rey</title><table-wrap content-type="key" position="anchor" orientation="portrait"><table rules="all"><tbody><tr><td rowspan="1" colspan="1">1</td><td rowspan="1" colspan="1">Eyes small, shorter than tempora</td><td rowspan="1" colspan="1"><bold>2</bold></td></tr><tr><td rowspan="1" colspan="1">–</td><td rowspan="1" colspan="1">Eyes medium or large, at least as long as or longer than tempora</td><td rowspan="1" colspan="1"><bold>5</bold></td></tr><tr><td rowspan="1" colspan="1">2</td><td rowspan="1" colspan="1">Infraorbital carina complete; male abdominal sternite VIII with 8 macrosetae on each side of midline</td><td rowspan="1" colspan="1"><bold><tp:taxon-name><tp:taxon-name-part taxon-name-part-type="genus">Atheta</tp:taxon-name-part> (<tp:taxon-name-part taxon-name-part-type="subgenus">Microdota</tp:taxon-name-part>) <tp:taxon-name-part taxon-name-part-type="species">silvatica</tp:taxon-name-part></tp:taxon-name></bold></td></tr><tr><td rowspan="1" colspan="1">–</td><td rowspan="1" colspan="1">Infraorbital carina incomplete; male abdominal sternite VIII with 7 macrosetae on each side of midline</td><td rowspan="1" colspan="1"><bold>3</bold></td></tr><tr><td rowspan="1" colspan="1">3</td><td rowspan="1" colspan="1">Abdominal tergites with transversely striate microsculpture</td><td rowspan="1" colspan="1"><bold><tp:taxon-name><tp:taxon-name-part taxon-name-part-type="genus">Atheta</tp:taxon-name-part> (<tp:taxon-name-part taxon-name-part-type="subgenus">Microdota</tp:taxon-name-part>) <tp:taxon-name-part taxon-name-part-type="species">hamgyongsani</tp:taxon-name-part></tp:taxon-name></bold></td></tr><tr><td rowspan="1" colspan="1">–</td><td rowspan="1" colspan="1">Abdominal tergites with imbricate microsculpture</td><td rowspan="1" colspan="1"><bold>4</bold></td></tr><tr><td rowspan="1" colspan="1">4</td><td rowspan="1" colspan="1">Body smaller, less than 1.6 mm; antennomeres more transverse (Fig. <xref ref-type="fig" rid="F4">29</xref>); posterior margin of male abdominal tergite VIII slightly modified as in Fig. <xref ref-type="fig" rid="F5">38</xref>; male abdominal sternites V–VII with many small pores</td><td rowspan="1" colspan="1"><bold><tp:taxon-name><tp:taxon-name-part taxon-name-part-type="genus">Atheta</tp:taxon-name-part> (<tp:taxon-name-part taxon-name-part-type="subgenus">Microdota</tp:taxon-name-part>) <tp:taxon-name-part taxon-name-part-type="species">jangtaesanensis</tp:taxon-name-part></tp:taxon-name> sp. n.</bold></td></tr><tr><td rowspan="1" colspan="1">–</td><td rowspan="1" colspan="1">Body larger, more than 1.6 mm; antennomeres less transverse (Fig. <xref ref-type="fig" rid="F4">33</xref>); posterior margin of male abdominal tergite VIII different as in Fig. <xref ref-type="fig" rid="F5">42</xref>; male abdominal sternites V–VII without many small pores</td><td rowspan="1" colspan="1"><bold><tp:taxon-name><tp:taxon-name-part taxon-name-part-type="genus">Atheta</tp:taxon-name-part> (<tp:taxon-name-part taxon-name-part-type="subgenus">Microdota</tp:taxon-name-part>) <tp:taxon-name-part taxon-name-part-type="species">pasniki</tp:taxon-name-part></tp:taxon-name> sp. n.</bold></td></tr><tr><td rowspan="1" colspan="1">5</td><td rowspan="1" colspan="1">Infraorbital carina incomplete</td><td rowspan="1" colspan="1"><bold>6</bold></td></tr><tr><td rowspan="1" colspan="1">–</td><td rowspan="1" colspan="1">Infraorbital carina complete</td><td rowspan="1" colspan="1"><bold>8</bold></td></tr><tr><td rowspan="1" colspan="1">6</td><td rowspan="1" colspan="1">Eyes about as long as tempora; antennomeres more transverse, 11 slightly longer than preceding two combined (Fig. <xref ref-type="fig" rid="F4">28</xref>)</td><td rowspan="1" colspan="1"><bold><tp:taxon-name><tp:taxon-name-part taxon-name-part-type="genus">Atheta</tp:taxon-name-part> (<tp:taxon-name-part taxon-name-part-type="subgenus">Microdota</tp:taxon-name-part>) <tp:taxon-name-part taxon-name-part-type="species">palleola</tp:taxon-name-part></tp:taxon-name></bold></td></tr><tr><td rowspan="1" colspan="1">–</td><td rowspan="1" colspan="1">Eyes slightly longer than tempora; antennomeres less transverse, 11 as long as preceding two combined (Fig. <xref ref-type="fig" rid="F4">35</xref>)</td><td rowspan="1" colspan="1"><bold>7</bold></td></tr><tr><td rowspan="1" colspan="1">7</td><td rowspan="1" colspan="1">Body reddish brown; abdominal tergites with transversely striate microsculpture</td><td rowspan="1" colspan="1"><bold><tp:taxon-name><tp:taxon-name-part taxon-name-part-type="genus">Atheta</tp:taxon-name-part> (<tp:taxon-name-part taxon-name-part-type="subgenus">Microdota</tp:taxon-name-part>) <tp:taxon-name-part taxon-name-part-type="species">sogamensis</tp:taxon-name-part></tp:taxon-name></bold></td></tr><tr><td rowspan="1" colspan="1">–</td><td rowspan="1" colspan="1">Body yellowish brown; abdominal tergites with imbricate microsculpture</td><td rowspan="1" colspan="1"><bold><tp:taxon-name><tp:taxon-name-part taxon-name-part-type="genus">Atheta</tp:taxon-name-part> (<tp:taxon-name-part taxon-name-part-type="subgenus">Microdota</tp:taxon-name-part>) <tp:taxon-name-part taxon-name-part-type="species">spinula</tp:taxon-name-part></tp:taxon-name></bold></td></tr><tr><td rowspan="1" colspan="1">8</td><td rowspan="1" colspan="1">Antennomere 11 slightly longer than preceding two combined (Figs <xref ref-type="fig" rid="F4">28</xref>, <xref ref-type="fig" rid="F4">34</xref>); posterior margin of male abdominal tergite VIII with process (Figs <xref ref-type="fig" rid="F5">37</xref>, <xref ref-type="fig" rid="F5">43</xref>)</td><td rowspan="1" colspan="1"><bold>9</bold></td></tr><tr><td rowspan="1" colspan="1">–</td><td rowspan="1" colspan="1">Antennomere 11 as long as or shorter than preceding two combined (Figs <xref ref-type="fig" rid="F4">29–33</xref>, <xref ref-type="fig" rid="F4">35–36</xref>); posterior margin of male abdominal tergite VIII without processes (Figs <xref ref-type="fig" rid="F5">38–42</xref>, <xref ref-type="fig" rid="F5">44–45</xref>)</td><td rowspan="1" colspan="1"><bold>10</bold></td></tr><tr><td rowspan="1" colspan="1">9</td><td rowspan="1" colspan="1">Labrum with about 11–12 macrosetae on each side of midline; mandibles with denticles in molar region; posterior margin of male abdominal tergite VIII with two processes (Fig. <xref ref-type="fig" rid="F5">37</xref>); male abdominal sternite VIII with 8 macrosetae on each side of midline</td><td rowspan="1" colspan="1"><bold><tp:taxon-name><tp:taxon-name-part taxon-name-part-type="genus">Atheta</tp:taxon-name-part> (<tp:taxon-name-part taxon-name-part-type="subgenus">Microdota</tp:taxon-name-part>) <tp:taxon-name-part taxon-name-part-type="species">formicetorum</tp:taxon-name-part></tp:taxon-name></bold></td></tr><tr><td rowspan="1" colspan="1"><!--PageBreak-->–</td><td rowspan="1" colspan="1">Labrum with about 8 macrosetae on each side of midline; mandibles without denticles in molar region; posterior margin of male abdominal tergite VIII with more than two processes (Fig. <xref ref-type="fig" rid="F5">43</xref>); male abdominal sternite VIII with 7 macrosetae on each side of midline</td><td rowspan="1" colspan="1"><bold><tp:taxon-name><tp:taxon-name-part taxon-name-part-type="genus">Atheta</tp:taxon-name-part> (<tp:taxon-name-part taxon-name-part-type="subgenus">Microdota</tp:taxon-name-part>) <tp:taxon-name-part taxon-name-part-type="species">spiniventris</tp:taxon-name-part></tp:taxon-name></bold></td></tr><tr><td rowspan="1" colspan="1">10</td><td rowspan="1" colspan="1">Abdominal tergites with imbricate microsculpture</td><td rowspan="1" colspan="1"><bold>11</bold></td></tr><tr><td rowspan="1" colspan="1">–</td><td rowspan="1" colspan="1">Abdominal tergites with reticulate microsculpture (<xref ref-type="bibr" rid="B28">Sawada 1974</xref>: figs 10F, 11F, 18F)</td><td rowspan="1" colspan="1"><bold>3</bold></td></tr><tr><td rowspan="1" colspan="1">11</td><td rowspan="1" colspan="1">Antennomere black; abdominal tergite VIII with 5 macrosetae on each side of midline (<xref ref-type="bibr" rid="B22">Paśnik 2001</xref>: fig. 27)</td><td rowspan="1" colspan="1"><bold><tp:taxon-name><tp:taxon-name-part taxon-name-part-type="genus">Atheta</tp:taxon-name-part> (<tp:taxon-name-part taxon-name-part-type="subgenus">Microdota</tp:taxon-name-part>) <tp:taxon-name-part taxon-name-part-type="species">kangsonica</tp:taxon-name-part></tp:taxon-name></bold></td></tr><tr><td rowspan="1" colspan="1">–</td><td rowspan="1" colspan="1">Antennomere yellowish brown to dark brown; abdominal tergite VIII with 4 macrosetae on each side of midline (Figs <xref ref-type="fig" rid="F5">37–45</xref>)</td><td rowspan="1" colspan="1"><bold>12</bold></td></tr><tr><td rowspan="1" colspan="1">12</td><td rowspan="1" colspan="1">Body surface less glossy; pronotum, elytra and abdominal tergites II–IV reddish brown and darker; male sternite VIII with 7 macrosetae on each side of midline</td><td rowspan="1" colspan="1"><bold><tp:taxon-name><tp:taxon-name-part taxon-name-part-type="genus">Atheta</tp:taxon-name-part> (<tp:taxon-name-part taxon-name-part-type="subgenus">Microdota</tp:taxon-name-part>) <tp:taxon-name-part taxon-name-part-type="species">kawachiensis</tp:taxon-name-part></tp:taxon-name></bold></td></tr><tr><td rowspan="1" colspan="1">–</td><td rowspan="1" colspan="1">Body surface more glossy; pronotum, elytra and abdominal tergites II–IV yellowish brown and brighter; male sternite VIII with 8 macrosetae on each side of midline</td><td rowspan="1" colspan="1"><bold><tp:taxon-name><tp:taxon-name-part taxon-name-part-type="genus">Atheta</tp:taxon-name-part> (<tp:taxon-name-part taxon-name-part-type="subgenus">Microdota</tp:taxon-name-part>) <tp:taxon-name-part taxon-name-part-type="species">muris</tp:taxon-name-part></tp:taxon-name></bold></td></tr><tr><td rowspan="1" colspan="1">13</td><td rowspan="1" colspan="1">α-sensillum of epipharynx shorter (<xref ref-type="bibr" rid="B28">Sawada 1974</xref>: fig. 18B); abdominal tergites with slightly reticulate microsculpture; male abdominal sternites V–VII without many small pores</td><td rowspan="1" colspan="1"><bold><tp:taxon-name><tp:taxon-name-part taxon-name-part-type="genus">Atheta</tp:taxon-name-part> (<tp:taxon-name-part taxon-name-part-type="subgenus">Microdota</tp:taxon-name-part>) <tp:taxon-name-part taxon-name-part-type="species">koreana</tp:taxon-name-part></tp:taxon-name></bold></td></tr><tr><td rowspan="1" colspan="1">–</td><td rowspan="1" colspan="1">α-sensillum of epipharynx longer (<xref ref-type="bibr" rid="B28">Sawada 1974</xref>: figs 10B; 11B); abdominal tergites with distinctly reticulate microsculpture; male abdominal sternites V–VII with many small pores</td><td rowspan="1" colspan="1"><bold>14</bold></td></tr><tr><td rowspan="1" colspan="1">14</td><td rowspan="1" colspan="1">Paramedian apophyses of internal sac longer, laterally produced basal plate narrower, copulatory piece less obtuse (<xref ref-type="bibr" rid="B28">Sawada 1974</xref>: fig. 10J); spermathecal duct less elongate (<xref ref-type="bibr" rid="B28">Sawada 1974</xref>: fig. 10N)</td><td rowspan="1" colspan="1"><bold><tp:taxon-name><tp:taxon-name-part taxon-name-part-type="genus">Atheta</tp:taxon-name-part> (<tp:taxon-name-part taxon-name-part-type="subgenus">Microdota</tp:taxon-name-part>) <tp:taxon-name-part taxon-name-part-type="species">amicula</tp:taxon-name-part></tp:taxon-name></bold></td></tr><tr><td rowspan="1" colspan="1">–</td><td rowspan="1" colspan="1">Paramedian apophyses of internal sac shorter, laterally produced basal plate broader, copulatory piece more obtuse (<xref ref-type="bibr" rid="B28">Sawada 1974</xref>: fig. 11J–K); spermathecal duct more elongate (<xref ref-type="bibr" rid="B28">Sawada 1974</xref>: fig. 11N)</td><td rowspan="1" colspan="1"><bold><tp:taxon-name><tp:taxon-name-part taxon-name-part-type="genus">Atheta</tp:taxon-name-part> (<tp:taxon-name-part taxon-name-part-type="subgenus">Microdota</tp:taxon-name-part>) <tp:taxon-name-part taxon-name-part-type="species">subcrenulata</tp:taxon-name-part></tp:taxon-name></bold></td></tr></tbody></table></table-wrap></tp:treatment-sec><tp:treatment-sec><!--Section generated to contain objects referenced in tp:taxon-treatment.--><fig id="F4" position="float" orientation="portrait"><label>Figures 28–36.</label><caption><p>Antenna: <bold>28</bold> <tp:taxon-name><tp:taxon-name-part taxon-name-part-type="genus">Atheta</tp:taxon-name-part> (<tp:taxon-name-part taxon-name-part-type="subgenus">Microdota</tp:taxon-name-part>) <tp:taxon-name-part taxon-name-part-type="species">formicetorum</tp:taxon-name-part></tp:taxon-name> <bold>29</bold> <tp:taxon-name><tp:taxon-name-part taxon-name-part-type="genus">Atheta</tp:taxon-name-part> (<tp:taxon-name-part taxon-name-part-type="subgenus">Microdota</tp:taxon-name-part>) <tp:taxon-name-part taxon-name-part-type="species">jangtaesanensis</tp:taxon-name-part></tp:taxon-name> sp. n. <bold>30</bold> <tp:taxon-name><tp:taxon-name-part taxon-name-part-type="genus">Atheta</tp:taxon-name-part> (<tp:taxon-name-part taxon-name-part-type="subgenus">Microdota</tp:taxon-name-part>) <tp:taxon-name-part taxon-name-part-type="species">kawachiensis</tp:taxon-name-part></tp:taxon-name> <bold>31</bold> <tp:taxon-name><tp:taxon-name-part taxon-name-part-type="genus">Atheta</tp:taxon-name-part> (<tp:taxon-name-part taxon-name-part-type="subgenus">Microdota</tp:taxon-name-part>) <tp:taxon-name-part taxon-name-part-type="species">koreana</tp:taxon-name-part></tp:taxon-name> <bold>32</bold> <tp:taxon-name><tp:taxon-name-part taxon-name-part-type="genus">Atheta</tp:taxon-name-part> (<tp:taxon-name-part taxon-name-part-type="subgenus">Microdota</tp:taxon-name-part>) <tp:taxon-name-part taxon-name-part-type="species">muris</tp:taxon-name-part></tp:taxon-name> <bold>33</bold> <tp:taxon-name><tp:taxon-name-part taxon-name-part-type="genus">Atheta</tp:taxon-name-part> (<tp:taxon-name-part taxon-name-part-type="subgenus">Microdota</tp:taxon-name-part>) <tp:taxon-name-part taxon-name-part-type="species">pasniki</tp:taxon-name-part></tp:taxon-name> sp. n. <bold>34</bold> <tp:taxon-name><tp:taxon-name-part taxon-name-part-type="genus">Atheta</tp:taxon-name-part> (<tp:taxon-name-part taxon-name-part-type="subgenus">Microdota</tp:taxon-name-part>) <tp:taxon-name-part taxon-name-part-type="species">spiniventris</tp:taxon-name-part></tp:taxon-name> <bold>35</bold> <tp:taxon-name><tp:taxon-name-part taxon-name-part-type="genus">Atheta</tp:taxon-name-part> (<tp:taxon-name-part taxon-name-part-type="subgenus">Microdota</tp:taxon-name-part>) <tp:taxon-name-part taxon-name-part-type="species">spinula</tp:taxon-name-part></tp:taxon-name> <bold>36</bold> <tp:taxon-name><tp:taxon-name-part taxon-name-part-type="genus">Atheta</tp:taxon-name-part> (<tp:taxon-name-part taxon-name-part-type="subgenus">Microdota</tp:taxon-name-part>) <tp:taxon-name-part taxon-name-part-type="species">subcrenulata</tp:taxon-name-part></tp:taxon-name>. Scale bars: 0.1 mm.</p></caption><graphic xmlns:xlink="http://www.w3.org/1999/xlink" xlink:href="zookeys-502-061-g004.jpg" position="float" orientation="portrait" xlink:type="simple" id="oo_43118.jpg"/></fig><fig id="F5" position="float" orientation="portrait"><label>Figures 37–45.</label><caption><p>Male tergite VIII, dorsal aspect: <bold>37</bold> <tp:taxon-name><tp:taxon-name-part taxon-name-part-type="genus">Atheta</tp:taxon-name-part> (<tp:taxon-name-part taxon-name-part-type="subgenus">Microdota</tp:taxon-name-part>) <tp:taxon-name-part taxon-name-part-type="species">formicetorum</tp:taxon-name-part></tp:taxon-name> <bold>38</bold> <tp:taxon-name><tp:taxon-name-part taxon-name-part-type="genus">Atheta</tp:taxon-name-part> (<tp:taxon-name-part taxon-name-part-type="subgenus">Microdota</tp:taxon-name-part>) <tp:taxon-name-part taxon-name-part-type="species">jangtaesanensis</tp:taxon-name-part></tp:taxon-name> sp. n. <bold>39</bold> <tp:taxon-name><tp:taxon-name-part taxon-name-part-type="genus">Atheta</tp:taxon-name-part> (<tp:taxon-name-part taxon-name-part-type="subgenus">Microdota</tp:taxon-name-part>) <tp:taxon-name-part taxon-name-part-type="species">kawachiensis</tp:taxon-name-part></tp:taxon-name> <bold>40</bold> <tp:taxon-name><tp:taxon-name-part taxon-name-part-type="genus">Atheta</tp:taxon-name-part> (<tp:taxon-name-part taxon-name-part-type="subgenus">Microdota</tp:taxon-name-part>) <tp:taxon-name-part taxon-name-part-type="species">koreana</tp:taxon-name-part></tp:taxon-name> <bold>41</bold> <tp:taxon-name><tp:taxon-name-part taxon-name-part-type="genus">Atheta</tp:taxon-name-part> (<tp:taxon-name-part taxon-name-part-type="subgenus">Microdota</tp:taxon-name-part>) <tp:taxon-name-part taxon-name-part-type="species">muris</tp:taxon-name-part></tp:taxon-name> <bold>42</bold> <tp:taxon-name><tp:taxon-name-part taxon-name-part-type="genus">Atheta</tp:taxon-name-part> (<tp:taxon-name-part taxon-name-part-type="subgenus">Microdota</tp:taxon-name-part>) <tp:taxon-name-part taxon-name-part-type="species">pasniki</tp:taxon-name-part></tp:taxon-name> sp. n. <bold>43</bold> <tp:taxon-name><tp:taxon-name-part taxon-name-part-type="genus">Atheta</tp:taxon-name-part> (<tp:taxon-name-part taxon-name-part-type="subgenus">Microdota</tp:taxon-name-part>) <tp:taxon-name-part taxon-name-part-type="species">spiniventris</tp:taxon-name-part></tp:taxon-name> <bold>44</bold> <tp:taxon-name><tp:taxon-name-part taxon-name-part-type="genus">Atheta</tp:taxon-name-part> (<tp:taxon-name-part taxon-name-part-type="subgenus">Microdota</tp:taxon-name-part>) <tp:taxon-name-part taxon-name-part-type="species">spinula</tp:taxon-name-part></tp:taxon-name> <bold>45</bold> <tp:taxon-name><tp:taxon-name-part taxon-name-part-type="genus">Atheta</tp:taxon-name-part> (<tp:taxon-name-part taxon-name-part-type="subgenus">Microdota</tp:taxon-name-part>) <tp:taxon-name-part taxon-name-part-type="species">subcrenulata</tp:taxon-name-part></tp:taxon-name>. Scale bars: 0.1 mm.</p></caption><graphic xmlns:xlink="http://www.w3.org/1999/xlink" xlink:href="zookeys-502-061-g005.jpg" position="float" orientation="portrait" xlink:type="simple" id="oo_43119.jpg"/></fig></tp:treatment-sec><ref-list><ref id="B31"><mixed-citation xmlns:xlink="http://www.w3.org/1999/xlink" xlink:type="simple"><person-group><name name-style="western"><surname>Smetana</surname><given-names>A</given-names></name></person-group> (<year>2004</year>) <article-title>Subfamily <tp:taxon-name><tp:taxon-name-part taxon-name-part-type="subfamily">Aleocharinae</tp:taxon-name-part></tp:taxon-name> Fleming, 1821.</article-title> In: <person-group><name name-style="western"><surname>Löbl</surname><given-names>I</given-names></name><name name-style="western"><surname>Smetana</surname><given-names>A</given-names></name></person-group> (<role>Eds</role>) <source>Catalogue of Palaearctic <tp:taxon-name><tp:taxon-name-part taxon-name-part-type="order">Coleoptera</tp:taxon-name-part></tp:taxon-name>. Volume 2. <tp:taxon-name><tp:taxon-name-part taxon-name-part-type="superfamily">Hydrophiloidea</tp:taxon-name-part></tp:taxon-name>, <tp:taxon-name><tp:taxon-name-part taxon-name-part-type="superfamily">Histeroidea</tp:taxon-name-part></tp:taxon-name>, <tp:taxon-name><tp:taxon-name-part taxon-name-part-type="superfamily">Staphylinoidea</tp:taxon-name-part></tp:taxon-name></source>. <publisher-name>Apollo Books</publisher-name>, <publisher-loc>Denmark, Stenstrup</publisher-loc>, <fpage>353</fpage>–<lpage>494</lpage>.</mixed-citation></ref><ref id="B11"><mixed-citation xmlns:xlink="http://www.w3.org/1999/xlink" xlink:type="simple"><person-group><name name-style="western"><surname>Fenyes</surname><given-names>A</given-names></name></person-group> (<year>1920</year>) <article-title><tp:taxon-name><tp:taxon-name-part taxon-name-part-type="order">Coleoptera</tp:taxon-name-part></tp:taxon-name>. Fam. <tp:taxon-name><tp:taxon-name-part taxon-name-part-type="family">Staphylinidae</tp:taxon-name-part></tp:taxon-name>, subfam. <tp:taxon-name><tp:taxon-name-part taxon-name-part-type="subfamily">Aleocharinae</tp:taxon-name-part></tp:taxon-name>.</article-title> In: <person-group><name name-style="western"><surname>Wytsman</surname><given-names>P</given-names></name></person-group> (<role>Ed.</role>) <source>Genera Insectorum</source>, <issue>Fascicule 173B</issue>. <publisher-name>Louis Desmet-Verteneuil</publisher-name>, <publisher-loc>Bruxelles</publisher-loc>, <fpage>111</fpage>–<lpage>414</lpage>.</mixed-citation></ref><ref id="B3"><mixed-citation xmlns:xlink="http://www.w3.org/1999/xlink" xlink:type="simple"><person-group><name name-style="western"><surname>Benick</surname><given-names>G</given-names></name><name name-style="western"><surname>Lohse</surname><given-names>GA</given-names></name></person-group> (<year>1974</year>) <article-title>14. Tribus: <tp:taxon-name><tp:taxon-name-part taxon-name-part-type="tribe">Callicerini</tp:taxon-name-part></tp:taxon-name> (Athetae).</article-title> In: <person-group><name name-style="western"><surname>Freude</surname><given-names>H</given-names></name><name name-style="western"><surname>Harde</surname><given-names>KW</given-names></name><name name-style="western"><surname>Lohse</surname><given-names>GA</given-names></name></person-group> (<role>Eds</role>) <source>Die Käfer Mitteleuropas. Band 5, <tp:taxon-name><tp:taxon-name-part taxon-name-part-type="family">Staphylinidae</tp:taxon-name-part></tp:taxon-name> II (<tp:taxon-name><tp:taxon-name-part taxon-name-part-type="subfamily">Hypocyphtinae</tp:taxon-name-part></tp:taxon-name> und <tp:taxon-name><tp:taxon-name-part taxon-name-part-type="subfamily">Aleocharinae</tp:taxon-name-part></tp:taxon-name>): <tp:taxon-name><tp:taxon-name-part taxon-name-part-type="family">Pselaphidae</tp:taxon-name-part></tp:taxon-name></source>. <publisher-name>Goecke &amp; Evers Verlag</publisher-name>, <publisher-loc>Krefeld</publisher-loc>, <fpage>72</fpage>–<lpage>220</lpage>.</mixed-citation></ref><ref id="B35"><mixed-citation xmlns:xlink="http://www.w3.org/1999/xlink" xlink:type="simple"><person-group><name name-style="western"><surname>Yosii</surname><given-names>R</given-names></name><name name-style="western"><surname>Sawada</surname><given-names>K</given-names></name></person-group> (<year>1976</year>) <article-title>Studies on the genus <italic><tp:taxon-name><tp:taxon-name-part taxon-name-part-type="genus">Atheta</tp:taxon-name-part></tp:taxon-name></italic> Thomson and its allies (<tp:taxon-name><tp:taxon-name-part taxon-name-part-type="order">Coleoptera</tp:taxon-name-part></tp:taxon-name>, <tp:taxon-name><tp:taxon-name-part taxon-name-part-type="family">Staphylinidae</tp:taxon-name-part></tp:taxon-name>). II: Diagnostic characters of Genera and Subgenera with description of representative Species.</article-title> <source>Contribution from the Biological Laboratory Kyoto University</source> <volume>25</volume>(<issue>1</issue>): <fpage>11</fpage>–<lpage>140</lpage>.</mixed-citation></ref><ref id="B30"><mixed-citation xmlns:xlink="http://www.w3.org/1999/xlink" xlink:type="simple"><person-group><name name-style="western"><surname>Seevers</surname><given-names>CH</given-names></name></person-group> (<year>1978</year>) <article-title>A generic and tribal revision of the North American <tp:taxon-name><tp:taxon-name-part taxon-name-part-type="subfamily">Aleocharinae</tp:taxon-name-part></tp:taxon-name> (<tp:taxon-name><tp:taxon-name-part taxon-name-part-type="order">Coleoptera</tp:taxon-name-part></tp:taxon-name>: <tp:taxon-name><tp:taxon-name-part taxon-name-part-type="family">Staphylinidae</tp:taxon-name-part></tp:taxon-name>).</article-title> <source>Fieldiana: Zoology</source> <volume>71</volume>: <fpage>1</fpage>–<lpage>289</lpage>.</mixed-citation></ref><ref id="B28"><mixed-citation xmlns:xlink="http://www.w3.org/1999/xlink" xlink:type="simple"><person-group><name name-style="western"><surname>Sawada</surname><given-names>K</given-names></name></person-group> (<year>1974</year>) <article-title>Studies of the genus <italic><tp:taxon-name><tp:taxon-name-part taxon-name-part-type="genus">Atheta</tp:taxon-name-part></tp:taxon-name></italic> Thomson and its allies (<tp:taxon-name><tp:taxon-name-part taxon-name-part-type="order">Coleoptera</tp:taxon-name-part></tp:taxon-name>, <tp:taxon-name><tp:taxon-name-part taxon-name-part-type="family">Staphylinidae</tp:taxon-name-part></tp:taxon-name>). I. <italic><tp:taxon-name><tp:taxon-name-part taxon-name-part-type="genus">Amidobia</tp:taxon-name-part></tp:taxon-name></italic>.</article-title> <source>Contributions from the Biological Laboratory, Kyoto University</source> <volume>24</volume>(<issue>3</issue>): <fpage>145</fpage>–<lpage>186</lpage>.</mixed-citation></ref><ref id="B22"><mixed-citation xmlns:xlink="http://www.w3.org/1999/xlink" xlink:type="simple"><person-group><name name-style="western"><surname>Paśnik</surname><given-names>G</given-names></name></person-group> (<year>2001</year>) <article-title>The North Korean <tp:taxon-name><tp:taxon-name-part taxon-name-part-type="subfamily">Aleocharinae</tp:taxon-name-part></tp:taxon-name> (<tp:taxon-name><tp:taxon-name-part taxon-name-part-type="order">Coleoptera</tp:taxon-name-part></tp:taxon-name>, <tp:taxon-name><tp:taxon-name-part taxon-name-part-type="family">Staphylinidae</tp:taxon-name-part></tp:taxon-name>): diversity and biogeography.</article-title> <source>Acta Zoological Cracoviensia</source> <volume>44</volume>: <fpage>185</fpage>–<lpage>234</lpage>.</mixed-citation></ref></ref-list></tp:taxon-treatment>
