# Supplementary material for: A taxonomic review of Korean species of the Atheta Thomson subgenus Microdota Mulsant & Rey, with descriptions of two new species (Coleoptera, Staphylinidae, Aleocharinae)
Source: Zookeys. 2015 May 4;(502):61–97. doi: 10.3897/zookeys.502.9420 (PMC4443590; doi:10.3897/zookeys.502.9420)
Supplement: XML Treatment for Atheta (Microdota) kawachiensis [file zookeys.502.9420-treatment7.xml]

<!DOCTYPE tp:taxon-treatment
  PUBLIC "-//TaxonX//DTD Taxonomic Treatment Publishing DTD v0 20100105//EN" "tax-treatment-NSO.dtd">
<tp:taxon-treatment xmlns:tp="http://www.plazi.org/taxpub"><tp:treatment-meta><kwd-group><label>Taxon classification</label><kwd><named-content content-type="kingdom">Animalia</named-content></kwd><kwd><named-content content-type="order">Coleoptera</named-content></kwd><kwd><named-content content-type="family">Staphylinidae</named-content></kwd></kwd-group><mixed-citation publication-type="journal"><person-group><name><surname>Lee</surname><given-names>Seung-Gyu</given-names></name><name><surname>Ahn</surname><given-names>Kee-Jeong</given-names></name></person-group><article-title>A taxonomic review of Korean species of the <tp:taxon-name><tp:taxon-name-part taxon-name-part-type="genus">Atheta</tp:taxon-name-part> <tp:taxon-name-part taxon-name-part-type="authority">Thomson</tp:taxon-name-part> <tp:taxon-name-part taxon-name-part-type="infraspecific-rank">subgenus</tp:taxon-name-part> <tp:taxon-name-part taxon-name-part-type="subgenus">Microdota</tp:taxon-name-part></tp:taxon-name> Mulsant &amp; Rey, with descriptions of two new species (<tp:taxon-name><tp:taxon-name-part taxon-name-part-type="order">Coleoptera</tp:taxon-name-part></tp:taxon-name>, <tp:taxon-name><tp:taxon-name-part taxon-name-part-type="family">Staphylinidae</tp:taxon-name-part></tp:taxon-name>, <tp:taxon-name><tp:taxon-name-part taxon-name-part-type="subfamily">Aleocharinae</tp:taxon-name-part></tp:taxon-name>)</article-title><source>Zookeys</source><day>4</day><month>5</month><year>2015</year><volume>2015</volume><issue>502</issue><fpage>61</fpage><lpage>97</lpage><pub-id pub-id-type="doi">10.3897/zookeys.502.9420</pub-id></mixed-citation></tp:treatment-meta><tp:nomenclature><tp:taxon-name>
                            <tp:taxon-name-part taxon-name-part-type="genus">Atheta</tp:taxon-name-part>
                            (<tp:taxon-name-part taxon-name-part-type="subgenus">Microdota</tp:taxon-name-part>)
                            <tp:taxon-name-part taxon-name-part-type="species">kawachiensis</tp:taxon-name-part>
                        </tp:taxon-name><tp:taxon-authority>Sawada, 1974</tp:taxon-authority><xref ref-type="fig" rid="F1">Figs 6</xref><xref ref-type="fig" rid="F4">, 30</xref><xref ref-type="fig" rid="F5">, 39</xref><xref ref-type="fig" rid="F6">, 48</xref><xref ref-type="fig" rid="F7">, 57</xref><xref ref-type="fig" rid="F8">, 66</xref><xref ref-type="fig" rid="F9">, 75</xref><tp:nomenclature-citation-list><tp:nomenclature-citation><tp:taxon-name><tp:taxon-name-part taxon-name-part-type="genus">Atheta</tp:taxon-name-part> (<tp:taxon-name-part taxon-name-part-type="subgenus">Amidobia</tp:taxon-name-part>) <tp:taxon-name-part taxon-name-part-type="species">kawachiensis</tp:taxon-name-part></tp:taxon-name><comment> Sawada, 1974: 158.</comment></tp:nomenclature-citation><tp:nomenclature-citation><tp:taxon-name><tp:taxon-name-part taxon-name-part-type="genus">Atheta</tp:taxon-name-part> (<tp:taxon-name-part taxon-name-part-type="subgenus">Microdota</tp:taxon-name-part>) <tp:taxon-name-part taxon-name-part-type="species">kawachiensis</tp:taxon-name-part></tp:taxon-name><comment>: <xref ref-type="bibr" rid="B31">Smetana 2004</xref>: 386 (as valid species).</comment></tp:nomenclature-citation></tp:nomenclature-citation-list></tp:nomenclature><tp:treatment-sec sec-type="Material examined"><title>Material examined.</title><p>SOUTH KOREA: Gangwon Prov.: 32 exx., Sokcho-si, Mt. Seoraksan, Hwaamsa, 21.vi.2002, JS Park, sifting.</p></tp:treatment-sec><tp:treatment-sec sec-type="Description"><title>Description.</title><p>Length 1.6–2.0 mm. Body (Fig. <xref ref-type="fig" rid="F1">6</xref>) slender and parallel-sided, more or less flattened dorso-ventrally; surface glossy, densely pubescent, with fine microsculpture. Body usually reddish brown to dark brown; head and abdomen dark brown to black; pronotum slightly darker than elytra; legs yellowish brown. <italic>Head.</italic> Subquadrate, approximately 1.0–1.1 times wider than long, widest across eyes, slightly narrower than pronotum; eyes moderate in size and prominent, about 1.0–1.2 times longer than tempora; gular sutures moderately separated, diverged basally; infraorbital carina complete; cervical carina complete. Antennae (Fig. <xref ref-type="fig" rid="F4">30</xref>) dilated apically; antennomeres 1–3 elongate, 1 longest, 4–10 slightly transverse to transverse, 11 longer than wide, about as long as preceding two combined. <italic>Mouthparts.</italic> Labrum transverse, anterior margin emarginate; two lateral sensilla and about 8 macrosetae present on each side of midline, α-sensillum setaceous, slightly longer than ε-sensillum, β- and γ-sensilla reduced. Mandibles asymmetrical, pointed apically, about 1.6–1.7 times as long as basal width; anterior margin serrulate; right one with small internal tooth; prostheca developed. Lacinia of maxilla with seven spines in distal comb, two isolated spines present; maxillary palpus elongate, with pubescence and long setae; palpomere 1 smallest and about 1.6–1.8 times as long as wide, 2 about 2.5–2.7 times longer than wide, 3 longer than 2, about 2.4–2.5 times as long as wide, 4 digitiform, filamentous sensilla reaching to basal half. Labium with ligula divided into two lobes in basal half; two medial setae narrowly separated; two basal pores contiguous; lateral pseudopores, one setal pore and two real pores present on prementum; labial palpus elongate, with many setulae; palpomere 1 largest and dilated basally, about 1.3–1.5 times longer than wide, with γ-setula close b-setula, 2 shortest, about 1.2–1.4 times longer than wide, 3 long and slender, about as long as 1, about 3.5–4.0 times longer than wide. <italic>Thorax.</italic> Pronotum transverse, approximately 1.2 times wider than long, widest at apical third; pubescence directed anteriorly in midline. Metanotal scutum with one long seta and about 1–2 short setae on each side of midline; mesocoxal cavities narrowly separated, mesoventral process pointed at apex, about twice longer than metaventral process. Elytra slightly wider than pronotum; elytron approximately 1.7–1.8 times longer than wide, pubescence directed postero-laterally; postero-lateral margin almost straight; hind wings fully developed; flabellum composited one long setose lobe. Legs. Slender and long, with dense pubescence and setae; tibia with two spurs at apex; length ratio of tarsomeres 16:17:19:49 (protarsus); 20:22:23:23:48 (mesotarsus); 28:28:28:27:60 (metatarsus); one empodial seta present, shorter than claw. <italic>Abdomen.</italic> Parallel-sided, widest at middle; surface distinctly glossy and densely pubescent, with fine and imbricate microsculpture; macrochaetal arrangement of tergites II–VI 01-02-12-12-13; male tergite VIII (Fig. <xref ref-type="fig" rid="F5">39</xref>) with 4 macrosetae on each side of midline, posterior margin slightly emarginate; male sternites V–VII with many pores in anterior margin, VIII with 7 macrosetae on each side of midline, posterior margin convex, slightly rounded, with long marginal setae; posterior margin of female tergite VIII similar to male; posterior margin of female sternite VIII slightly emarginate at middle, with long and short marginal setae; minute setae present in median region. <italic>Genitalia.</italic> Median lobe (Figs <xref ref-type="fig" rid="F6">48</xref>, <xref ref-type="fig" rid="F7">57</xref>) oval; apical process triangular, convergent at apex in ventral aspect. Apical lobe of paramerites (Fig. <xref ref-type="fig" rid="F8">66</xref>) subparallel-sided and elongate with four short setae; a-seta longest, slightly longer than other setae. Spermatheca (Fig. <xref ref-type="fig" rid="F9">75</xref>) with small umbilicus, duct one coiled apically.</p></tp:treatment-sec><tp:treatment-sec sec-type="Distribution"><title>Distribution.</title><p>Korea (South) and Japan.</p></tp:treatment-sec><tp:treatment-sec sec-type="Remarks"><title>Remarks.</title><p>All specimens were collected by sifting leaf litter in Gangwon province.</p></tp:treatment-sec><tp:treatment-sec><!--Section generated to contain objects referenced in tp:taxon-treatment.--><fig id="F1" position="float" orientation="portrait"><label>Figures 1–15.</label><caption><p>Habitus: <bold>1</bold> <tp:taxon-name><tp:taxon-name-part taxon-name-part-type="genus">Atheta</tp:taxon-name-part> (<tp:taxon-name-part taxon-name-part-type="subgenus">Microdota</tp:taxon-name-part>) <tp:taxon-name-part taxon-name-part-type="species">amicula</tp:taxon-name-part></tp:taxon-name>, 1.8 mm <bold>2</bold> <tp:taxon-name><tp:taxon-name-part taxon-name-part-type="genus">Atheta</tp:taxon-name-part> (<tp:taxon-name-part taxon-name-part-type="subgenus">Microdota</tp:taxon-name-part>) <tp:taxon-name-part taxon-name-part-type="species">formicetorum</tp:taxon-name-part></tp:taxon-name>, 2.4 mm <bold>3</bold> <tp:taxon-name><tp:taxon-name-part taxon-name-part-type="genus">Atheta</tp:taxon-name-part> (<tp:taxon-name-part taxon-name-part-type="subgenus">Microdota</tp:taxon-name-part>) <tp:taxon-name-part taxon-name-part-type="species">hamgyongsani</tp:taxon-name-part></tp:taxon-name>, 1.7 mm <bold>4</bold> <tp:taxon-name><tp:taxon-name-part taxon-name-part-type="genus">Atheta</tp:taxon-name-part> (<tp:taxon-name-part taxon-name-part-type="subgenus">Microdota</tp:taxon-name-part>) <tp:taxon-name-part taxon-name-part-type="species">jangtaesanensis</tp:taxon-name-part></tp:taxon-name> sp. n., 1.4 mm <bold>5</bold> <tp:taxon-name><tp:taxon-name-part taxon-name-part-type="genus">Atheta</tp:taxon-name-part> (<tp:taxon-name-part taxon-name-part-type="subgenus">Microdota</tp:taxon-name-part>) <tp:taxon-name-part taxon-name-part-type="species">kangsonica</tp:taxon-name-part></tp:taxon-name>, 2.6 mm <bold>6</bold> <tp:taxon-name><tp:taxon-name-part taxon-name-part-type="genus">Atheta</tp:taxon-name-part> (<tp:taxon-name-part taxon-name-part-type="subgenus">Microdota</tp:taxon-name-part>) <tp:taxon-name-part taxon-name-part-type="species">kawachiensis</tp:taxon-name-part></tp:taxon-name>, 1.8 mm <bold>7</bold> <tp:taxon-name><tp:taxon-name-part taxon-name-part-type="genus">Atheta</tp:taxon-name-part> (<tp:taxon-name-part taxon-name-part-type="subgenus">Microdota</tp:taxon-name-part>) <tp:taxon-name-part taxon-name-part-type="species">koreana</tp:taxon-name-part></tp:taxon-name>, 1.6 mm <bold>8</bold> <tp:taxon-name><tp:taxon-name-part taxon-name-part-type="genus">Atheta</tp:taxon-name-part> (<tp:taxon-name-part taxon-name-part-type="subgenus">Microdota</tp:taxon-name-part>) <tp:taxon-name-part taxon-name-part-type="species">muris</tp:taxon-name-part></tp:taxon-name>, 1.7 mm <bold>9</bold> <tp:taxon-name><tp:taxon-name-part taxon-name-part-type="genus">Atheta</tp:taxon-name-part> (<tp:taxon-name-part taxon-name-part-type="subgenus">Microdota</tp:taxon-name-part>) <tp:taxon-name-part taxon-name-part-type="species">palleola</tp:taxon-name-part></tp:taxon-name>, 1.6 mm <bold>10</bold> <tp:taxon-name><tp:taxon-name-part taxon-name-part-type="genus">Atheta</tp:taxon-name-part> (<tp:taxon-name-part taxon-name-part-type="subgenus">Microdota</tp:taxon-name-part>) <tp:taxon-name-part taxon-name-part-type="species">pasniki</tp:taxon-name-part></tp:taxon-name> sp. n., 2.1 mm <bold>11</bold> <tp:taxon-name><tp:taxon-name-part taxon-name-part-type="genus">Atheta</tp:taxon-name-part> (<tp:taxon-name-part taxon-name-part-type="subgenus">Microdota</tp:taxon-name-part>) <tp:taxon-name-part taxon-name-part-type="species">silvatica</tp:taxon-name-part></tp:taxon-name>, 1.9 mm <bold>12</bold> <tp:taxon-name><tp:taxon-name-part taxon-name-part-type="genus">Atheta</tp:taxon-name-part> (<tp:taxon-name-part taxon-name-part-type="subgenus">Microdota</tp:taxon-name-part>) <tp:taxon-name-part taxon-name-part-type="species">sogamensis</tp:taxon-name-part></tp:taxon-name>, 2.0 mm <bold>13</bold> <tp:taxon-name><tp:taxon-name-part taxon-name-part-type="genus">Atheta</tp:taxon-name-part> (<tp:taxon-name-part taxon-name-part-type="subgenus">Microdota</tp:taxon-name-part>) <tp:taxon-name-part taxon-name-part-type="species">spiniventris</tp:taxon-name-part></tp:taxon-name>, 1.8 mm <bold>14</bold> <tp:taxon-name><tp:taxon-name-part taxon-name-part-type="genus">Atheta</tp:taxon-name-part> (<tp:taxon-name-part taxon-name-part-type="subgenus">Microdota</tp:taxon-name-part>) <tp:taxon-name-part taxon-name-part-type="species">spinula</tp:taxon-name-part></tp:taxon-name> <bold>15</bold> <tp:taxon-name><tp:taxon-name-part taxon-name-part-type="genus">Atheta</tp:taxon-name-part> (<tp:taxon-name-part taxon-name-part-type="subgenus">Microdota</tp:taxon-name-part>) <tp:taxon-name-part taxon-name-part-type="species">subcrenulata</tp:taxon-name-part></tp:taxon-name>, 2.0 mm.</p></caption><graphic xmlns:xlink="http://www.w3.org/1999/xlink" xlink:href="zookeys-502-061-g001.jpg" position="float" orientation="portrait" xlink:type="simple" id="oo_43115.jpg"/></fig><fig id="F4" position="float" orientation="portrait"><label>Figures 28–36.</label><caption><p>Antenna: <bold>28</bold> <tp:taxon-name><tp:taxon-name-part taxon-name-part-type="genus">Atheta</tp:taxon-name-part> (<tp:taxon-name-part taxon-name-part-type="subgenus">Microdota</tp:taxon-name-part>) <tp:taxon-name-part taxon-name-part-type="species">formicetorum</tp:taxon-name-part></tp:taxon-name> <bold>29</bold> <tp:taxon-name><tp:taxon-name-part taxon-name-part-type="genus">Atheta</tp:taxon-name-part> (<tp:taxon-name-part taxon-name-part-type="subgenus">Microdota</tp:taxon-name-part>) <tp:taxon-name-part taxon-name-part-type="species">jangtaesanensis</tp:taxon-name-part></tp:taxon-name> sp. n. <bold>30</bold> <tp:taxon-name><tp:taxon-name-part taxon-name-part-type="genus">Atheta</tp:taxon-name-part> (<tp:taxon-name-part taxon-name-part-type="subgenus">Microdota</tp:taxon-name-part>) <tp:taxon-name-part taxon-name-part-type="species">kawachiensis</tp:taxon-name-part></tp:taxon-name> <bold>31</bold> <tp:taxon-name><tp:taxon-name-part taxon-name-part-type="genus">Atheta</tp:taxon-name-part> (<tp:taxon-name-part taxon-name-part-type="subgenus">Microdota</tp:taxon-name-part>) <tp:taxon-name-part taxon-name-part-type="species">koreana</tp:taxon-name-part></tp:taxon-name> <bold>32</bold> <tp:taxon-name><tp:taxon-name-part taxon-name-part-type="genus">Atheta</tp:taxon-name-part> (<tp:taxon-name-part taxon-name-part-type="subgenus">Microdota</tp:taxon-name-part>) <tp:taxon-name-part taxon-name-part-type="species">muris</tp:taxon-name-part></tp:taxon-name> <bold>33</bold> <tp:taxon-name><tp:taxon-name-part taxon-name-part-type="genus">Atheta</tp:taxon-name-part> (<tp:taxon-name-part taxon-name-part-type="subgenus">Microdota</tp:taxon-name-part>) <tp:taxon-name-part taxon-name-part-type="species">pasniki</tp:taxon-name-part></tp:taxon-name> sp. n. <bold>34</bold> <tp:taxon-name><tp:taxon-name-part taxon-name-part-type="genus">Atheta</tp:taxon-name-part> (<tp:taxon-name-part taxon-name-part-type="subgenus">Microdota</tp:taxon-name-part>) <tp:taxon-name-part taxon-name-part-type="species">spiniventris</tp:taxon-name-part></tp:taxon-name> <bold>35</bold> <tp:taxon-name><tp:taxon-name-part taxon-name-part-type="genus">Atheta</tp:taxon-name-part> (<tp:taxon-name-part taxon-name-part-type="subgenus">Microdota</tp:taxon-name-part>) <tp:taxon-name-part taxon-name-part-type="species">spinula</tp:taxon-name-part></tp:taxon-name> <bold>36</bold> <tp:taxon-name><tp:taxon-name-part taxon-name-part-type="genus">Atheta</tp:taxon-name-part> (<tp:taxon-name-part taxon-name-part-type="subgenus">Microdota</tp:taxon-name-part>) <tp:taxon-name-part taxon-name-part-type="species">subcrenulata</tp:taxon-name-part></tp:taxon-name>. Scale bars: 0.1 mm.</p></caption><graphic xmlns:xlink="http://www.w3.org/1999/xlink" xlink:href="zookeys-502-061-g004.jpg" position="float" orientation="portrait" xlink:type="simple" id="oo_43118.jpg"/></fig><fig id="F5" position="float" orientation="portrait"><label>Figures 37–45.</label><caption><p>Male tergite VIII, dorsal aspect: <bold>37</bold> <tp:taxon-name><tp:taxon-name-part taxon-name-part-type="genus">Atheta</tp:taxon-name-part> (<tp:taxon-name-part taxon-name-part-type="subgenus">Microdota</tp:taxon-name-part>) <tp:taxon-name-part taxon-name-part-type="species">formicetorum</tp:taxon-name-part></tp:taxon-name> <bold>38</bold> <tp:taxon-name><tp:taxon-name-part taxon-name-part-type="genus">Atheta</tp:taxon-name-part> (<tp:taxon-name-part taxon-name-part-type="subgenus">Microdota</tp:taxon-name-part>) <tp:taxon-name-part taxon-name-part-type="species">jangtaesanensis</tp:taxon-name-part></tp:taxon-name> sp. n. <bold>39</bold> <tp:taxon-name><tp:taxon-name-part taxon-name-part-type="genus">Atheta</tp:taxon-name-part> (<tp:taxon-name-part taxon-name-part-type="subgenus">Microdota</tp:taxon-name-part>) <tp:taxon-name-part taxon-name-part-type="species">kawachiensis</tp:taxon-name-part></tp:taxon-name> <bold>40</bold> <tp:taxon-name><tp:taxon-name-part taxon-name-part-type="genus">Atheta</tp:taxon-name-part> (<tp:taxon-name-part taxon-name-part-type="subgenus">Microdota</tp:taxon-name-part>) <tp:taxon-name-part taxon-name-part-type="species">koreana</tp:taxon-name-part></tp:taxon-name> <bold>41</bold> <tp:taxon-name><tp:taxon-name-part taxon-name-part-type="genus">Atheta</tp:taxon-name-part> (<tp:taxon-name-part taxon-name-part-type="subgenus">Microdota</tp:taxon-name-part>) <tp:taxon-name-part taxon-name-part-type="species">muris</tp:taxon-name-part></tp:taxon-name> <bold>42</bold> <tp:taxon-name><tp:taxon-name-part taxon-name-part-type="genus">Atheta</tp:taxon-name-part> (<tp:taxon-name-part taxon-name-part-type="subgenus">Microdota</tp:taxon-name-part>) <tp:taxon-name-part taxon-name-part-type="species">pasniki</tp:taxon-name-part></tp:taxon-name> sp. n. <bold>43</bold> <tp:taxon-name><tp:taxon-name-part taxon-name-part-type="genus">Atheta</tp:taxon-name-part> (<tp:taxon-name-part taxon-name-part-type="subgenus">Microdota</tp:taxon-name-part>) <tp:taxon-name-part taxon-name-part-type="species">spiniventris</tp:taxon-name-part></tp:taxon-name> <bold>44</bold> <tp:taxon-name><tp:taxon-name-part taxon-name-part-type="genus">Atheta</tp:taxon-name-part> (<tp:taxon-name-part taxon-name-part-type="subgenus">Microdota</tp:taxon-name-part>) <tp:taxon-name-part taxon-name-part-type="species">spinula</tp:taxon-name-part></tp:taxon-name> <bold>45</bold> <tp:taxon-name><tp:taxon-name-part taxon-name-part-type="genus">Atheta</tp:taxon-name-part> (<tp:taxon-name-part taxon-name-part-type="subgenus">Microdota</tp:taxon-name-part>) <tp:taxon-name-part taxon-name-part-type="species">subcrenulata</tp:taxon-name-part></tp:taxon-name>. Scale bars: 0.1 mm.</p></caption><graphic xmlns:xlink="http://www.w3.org/1999/xlink" xlink:href="zookeys-502-061-g005.jpg" position="float" orientation="portrait" xlink:type="simple" id="oo_43119.jpg"/></fig><fig id="F6" position="float" orientation="portrait"><label>Figures 46–54.</label><caption><p>Median lobe of aedeagus, lateral aspect: <bold>46</bold> <tp:taxon-name><tp:taxon-name-part taxon-name-part-type="genus">Atheta</tp:taxon-name-part> (<tp:taxon-name-part taxon-name-part-type="subgenus">Microdota</tp:taxon-name-part>) <tp:taxon-name-part taxon-name-part-type="species">formicetorum</tp:taxon-name-part></tp:taxon-name> <bold>47</bold> <tp:taxon-name><tp:taxon-name-part taxon-name-part-type="genus">Atheta</tp:taxon-name-part> (<tp:taxon-name-part taxon-name-part-type="subgenus">Microdota</tp:taxon-name-part>) <tp:taxon-name-part taxon-name-part-type="species">jangtaesanensis</tp:taxon-name-part></tp:taxon-name> sp. n. <bold>48</bold> <tp:taxon-name><tp:taxon-name-part taxon-name-part-type="genus">Atheta</tp:taxon-name-part> (<tp:taxon-name-part taxon-name-part-type="subgenus">Microdota</tp:taxon-name-part>) <tp:taxon-name-part taxon-name-part-type="species">kawachiensis</tp:taxon-name-part></tp:taxon-name> <bold>49</bold> <tp:taxon-name><tp:taxon-name-part taxon-name-part-type="genus">Atheta</tp:taxon-name-part> (<tp:taxon-name-part taxon-name-part-type="subgenus">Microdota</tp:taxon-name-part>) <tp:taxon-name-part taxon-name-part-type="species">koreana</tp:taxon-name-part></tp:taxon-name> <bold>50</bold> <tp:taxon-name><tp:taxon-name-part taxon-name-part-type="genus">Atheta</tp:taxon-name-part> (<tp:taxon-name-part taxon-name-part-type="subgenus">Microdota</tp:taxon-name-part>) <tp:taxon-name-part taxon-name-part-type="species">muris</tp:taxon-name-part></tp:taxon-name> <bold>51</bold> <tp:taxon-name><tp:taxon-name-part taxon-name-part-type="genus">Atheta</tp:taxon-name-part> (<tp:taxon-name-part taxon-name-part-type="subgenus">Microdota</tp:taxon-name-part>) <tp:taxon-name-part taxon-name-part-type="species">pasniki</tp:taxon-name-part></tp:taxon-name> sp. n. <bold>52</bold> <tp:taxon-name><tp:taxon-name-part taxon-name-part-type="genus">Atheta</tp:taxon-name-part> (<tp:taxon-name-part taxon-name-part-type="subgenus">Microdota</tp:taxon-name-part>) <tp:taxon-name-part taxon-name-part-type="species">spiniventris</tp:taxon-name-part></tp:taxon-name> <bold>53</bold> <tp:taxon-name><tp:taxon-name-part taxon-name-part-type="genus">Atheta</tp:taxon-name-part> (<tp:taxon-name-part taxon-name-part-type="subgenus">Microdota</tp:taxon-name-part>) <tp:taxon-name-part taxon-name-part-type="species">spinula</tp:taxon-name-part></tp:taxon-name> <bold>54</bold> <tp:taxon-name><tp:taxon-name-part taxon-name-part-type="genus">Atheta</tp:taxon-name-part> (<tp:taxon-name-part taxon-name-part-type="subgenus">Microdota</tp:taxon-name-part>) <tp:taxon-name-part taxon-name-part-type="species">subcrenulata</tp:taxon-name-part></tp:taxon-name>. Scale bars: 0.1 mm.</p></caption><graphic xmlns:xlink="http://www.w3.org/1999/xlink" xlink:href="zookeys-502-061-g006.jpg" position="float" orientation="portrait" xlink:type="simple" id="oo_43120.jpg"/></fig><fig id="F7" position="float" orientation="portrait"><label>Figures 55–63.</label><caption><p>Median lobe of aedeagus, ventral aspect: <bold>55</bold> <tp:taxon-name><tp:taxon-name-part taxon-name-part-type="genus">Atheta</tp:taxon-name-part> (<tp:taxon-name-part taxon-name-part-type="subgenus">Microdota</tp:taxon-name-part>) <tp:taxon-name-part taxon-name-part-type="species">formicetorum</tp:taxon-name-part></tp:taxon-name> <bold>56</bold> <tp:taxon-name><tp:taxon-name-part taxon-name-part-type="genus">Atheta</tp:taxon-name-part> (<tp:taxon-name-part taxon-name-part-type="subgenus">Microdota</tp:taxon-name-part>) <tp:taxon-name-part taxon-name-part-type="species">jangtaesanensis</tp:taxon-name-part></tp:taxon-name> sp. n. <bold>57</bold> <tp:taxon-name><tp:taxon-name-part taxon-name-part-type="genus">Atheta</tp:taxon-name-part> (<tp:taxon-name-part taxon-name-part-type="subgenus">Microdota</tp:taxon-name-part>) <tp:taxon-name-part taxon-name-part-type="species">kawachiensis</tp:taxon-name-part></tp:taxon-name> <bold>58</bold> <tp:taxon-name><tp:taxon-name-part taxon-name-part-type="genus">Atheta</tp:taxon-name-part> (<tp:taxon-name-part taxon-name-part-type="subgenus">Microdota</tp:taxon-name-part>) <tp:taxon-name-part taxon-name-part-type="species">koreana</tp:taxon-name-part></tp:taxon-name> <bold>59</bold> <tp:taxon-name><tp:taxon-name-part taxon-name-part-type="genus">Atheta</tp:taxon-name-part> (<tp:taxon-name-part taxon-name-part-type="subgenus">Microdota</tp:taxon-name-part>) <tp:taxon-name-part taxon-name-part-type="species">muris</tp:taxon-name-part></tp:taxon-name> <bold>60</bold> <tp:taxon-name><tp:taxon-name-part taxon-name-part-type="genus">Atheta</tp:taxon-name-part> (<tp:taxon-name-part taxon-name-part-type="subgenus">Microdota</tp:taxon-name-part>) <tp:taxon-name-part taxon-name-part-type="species">pasniki</tp:taxon-name-part></tp:taxon-name> sp. n. <bold>61</bold> <tp:taxon-name><tp:taxon-name-part taxon-name-part-type="genus">Atheta</tp:taxon-name-part> (<tp:taxon-name-part taxon-name-part-type="subgenus">Microdota</tp:taxon-name-part>) <tp:taxon-name-part taxon-name-part-type="species">spiniventris</tp:taxon-name-part></tp:taxon-name> <bold>62</bold> <tp:taxon-name><tp:taxon-name-part taxon-name-part-type="genus">Atheta</tp:taxon-name-part> (<tp:taxon-name-part taxon-name-part-type="subgenus">Microdota</tp:taxon-name-part>) <tp:taxon-name-part taxon-name-part-type="species">spinula</tp:taxon-name-part></tp:taxon-name> <bold>63</bold> <tp:taxon-name><tp:taxon-name-part taxon-name-part-type="genus">Atheta</tp:taxon-name-part> (<tp:taxon-name-part taxon-name-part-type="subgenus">Microdota</tp:taxon-name-part>) <tp:taxon-name-part taxon-name-part-type="species">subcrenulata</tp:taxon-name-part></tp:taxon-name>. Scale bars: 0.1 mm.</p></caption><graphic xmlns:xlink="http://www.w3.org/1999/xlink" xlink:href="zookeys-502-061-g007.jpg" position="float" orientation="portrait" xlink:type="simple" id="oo_43121.jpg"/></fig><fig id="F8" position="float" orientation="portrait"><label>Figures 64–72.</label><caption><p>Paramere, lateral aspect: <bold>64</bold> <tp:taxon-name><tp:taxon-name-part taxon-name-part-type="genus">Atheta</tp:taxon-name-part> (<tp:taxon-name-part taxon-name-part-type="subgenus">Microdota</tp:taxon-name-part>) <tp:taxon-name-part taxon-name-part-type="species">formicetorum</tp:taxon-name-part></tp:taxon-name> <bold>65</bold> <tp:taxon-name><tp:taxon-name-part taxon-name-part-type="genus">Atheta</tp:taxon-name-part> (<tp:taxon-name-part taxon-name-part-type="subgenus">Microdota</tp:taxon-name-part>) <tp:taxon-name-part taxon-name-part-type="species">jangtaesanensis</tp:taxon-name-part></tp:taxon-name> sp. n. <bold>66</bold> <tp:taxon-name><tp:taxon-name-part taxon-name-part-type="genus">Atheta</tp:taxon-name-part> (<tp:taxon-name-part taxon-name-part-type="subgenus">Microdota</tp:taxon-name-part>) <tp:taxon-name-part taxon-name-part-type="species">kawachiensis</tp:taxon-name-part></tp:taxon-name> <bold>67</bold> <tp:taxon-name><tp:taxon-name-part taxon-name-part-type="genus">Atheta</tp:taxon-name-part> (<tp:taxon-name-part taxon-name-part-type="subgenus">Microdota</tp:taxon-name-part>) <tp:taxon-name-part taxon-name-part-type="species">koreana</tp:taxon-name-part></tp:taxon-name> <bold>68</bold> <tp:taxon-name><tp:taxon-name-part taxon-name-part-type="genus">Atheta</tp:taxon-name-part> (<tp:taxon-name-part taxon-name-part-type="subgenus">Microdota</tp:taxon-name-part>) <tp:taxon-name-part taxon-name-part-type="species">muris</tp:taxon-name-part></tp:taxon-name> <bold>69</bold> <tp:taxon-name><tp:taxon-name-part taxon-name-part-type="genus">Atheta</tp:taxon-name-part> (<tp:taxon-name-part taxon-name-part-type="subgenus">Microdota</tp:taxon-name-part>) <tp:taxon-name-part taxon-name-part-type="species">pasniki</tp:taxon-name-part></tp:taxon-name> sp. n. <bold>70</bold> <tp:taxon-name><tp:taxon-name-part taxon-name-part-type="genus">Atheta</tp:taxon-name-part> (<tp:taxon-name-part taxon-name-part-type="subgenus">Microdota</tp:taxon-name-part>) <tp:taxon-name-part taxon-name-part-type="species">spiniventris</tp:taxon-name-part></tp:taxon-name> <bold>71</bold> <tp:taxon-name><tp:taxon-name-part taxon-name-part-type="genus">Atheta</tp:taxon-name-part> (<tp:taxon-name-part taxon-name-part-type="subgenus">Microdota</tp:taxon-name-part>) <tp:taxon-name-part taxon-name-part-type="species">spinula</tp:taxon-name-part></tp:taxon-name> <bold>72</bold> <tp:taxon-name><tp:taxon-name-part taxon-name-part-type="genus">Atheta</tp:taxon-name-part> (<tp:taxon-name-part taxon-name-part-type="subgenus">Microdota</tp:taxon-name-part>) <tp:taxon-name-part taxon-name-part-type="species">subcrenulata</tp:taxon-name-part></tp:taxon-name>. Scale bars: 0.1 mm.</p></caption><graphic xmlns:xlink="http://www.w3.org/1999/xlink" xlink:href="zookeys-502-061-g008.jpg" position="float" orientation="portrait" xlink:type="simple" id="oo_43122.jpg"/></fig><fig id="F9" position="float" orientation="portrait"><label>Figures 73–81.</label><caption><p>Spermatheca: <bold>73</bold> <tp:taxon-name><tp:taxon-name-part taxon-name-part-type="genus">Atheta</tp:taxon-name-part> (<tp:taxon-name-part taxon-name-part-type="subgenus">Microdota</tp:taxon-name-part>) <tp:taxon-name-part taxon-name-part-type="species">formicetorum</tp:taxon-name-part></tp:taxon-name> <bold>74</bold> <tp:taxon-name><tp:taxon-name-part taxon-name-part-type="genus">Atheta</tp:taxon-name-part> (<tp:taxon-name-part taxon-name-part-type="subgenus">Microdota</tp:taxon-name-part>) <tp:taxon-name-part taxon-name-part-type="species">jangtaesanensis</tp:taxon-name-part></tp:taxon-name> sp. n. <bold>75</bold> <tp:taxon-name><tp:taxon-name-part taxon-name-part-type="genus">Atheta</tp:taxon-name-part> (<tp:taxon-name-part taxon-name-part-type="subgenus">Microdota</tp:taxon-name-part>) <tp:taxon-name-part taxon-name-part-type="species">kawachiensis</tp:taxon-name-part></tp:taxon-name> <bold>76</bold> <tp:taxon-name><tp:taxon-name-part taxon-name-part-type="genus">Atheta</tp:taxon-name-part> (<tp:taxon-name-part taxon-name-part-type="subgenus">Microdota</tp:taxon-name-part>) <tp:taxon-name-part taxon-name-part-type="species">koreana</tp:taxon-name-part></tp:taxon-name> <bold>77</bold> <tp:taxon-name><tp:taxon-name-part taxon-name-part-type="genus">Atheta</tp:taxon-name-part> (<tp:taxon-name-part taxon-name-part-type="subgenus">Microdota</tp:taxon-name-part>) <tp:taxon-name-part taxon-name-part-type="species">muris</tp:taxon-name-part></tp:taxon-name> <bold>78</bold> <tp:taxon-name><tp:taxon-name-part taxon-name-part-type="genus">Atheta</tp:taxon-name-part> (<tp:taxon-name-part taxon-name-part-type="subgenus">Microdota</tp:taxon-name-part>) <tp:taxon-name-part taxon-name-part-type="species">pasniki</tp:taxon-name-part></tp:taxon-name> sp. n. <bold>79</bold> <tp:taxon-name><tp:taxon-name-part taxon-name-part-type="genus">Atheta</tp:taxon-name-part> (<tp:taxon-name-part taxon-name-part-type="subgenus">Microdota</tp:taxon-name-part>) <tp:taxon-name-part taxon-name-part-type="species">spiniventris</tp:taxon-name-part></tp:taxon-name> <bold>80</bold> <tp:taxon-name><tp:taxon-name-part taxon-name-part-type="genus">Atheta</tp:taxon-name-part> (<tp:taxon-name-part taxon-name-part-type="subgenus">Microdota</tp:taxon-name-part>) <tp:taxon-name-part taxon-name-part-type="species">spinula</tp:taxon-name-part></tp:taxon-name> <bold>81</bold> <tp:taxon-name><tp:taxon-name-part taxon-name-part-type="genus">Atheta</tp:taxon-name-part> (<tp:taxon-name-part taxon-name-part-type="subgenus">Microdota</tp:taxon-name-part>) <tp:taxon-name-part taxon-name-part-type="species">subcrenulata</tp:taxon-name-part></tp:taxon-name>. Scale bars: 0.1 mm.</p></caption><graphic xmlns:xlink="http://www.w3.org/1999/xlink" xlink:href="zookeys-502-061-g009.jpg" position="float" orientation="portrait" xlink:type="simple" id="oo_43123.jpg"/></fig></tp:treatment-sec><ref-list><ref id="B31"><mixed-citation xmlns:xlink="http://www.w3.org/1999/xlink" xlink:type="simple"><person-group><name name-style="western"><surname>Smetana</surname><given-names>A</given-names></name></person-group> (<year>2004</year>) <article-title>Subfamily <tp:taxon-name><tp:taxon-name-part taxon-name-part-type="subfamily">Aleocharinae</tp:taxon-name-part></tp:taxon-name> Fleming, 1821.</article-title> In: <person-group><name name-style="western"><surname>Löbl</surname><given-names>I</given-names></name><name name-style="western"><surname>Smetana</surname><given-names>A</given-names></name></person-group> (<role>Eds</role>) <source>Catalogue of Palaearctic <tp:taxon-name><tp:taxon-name-part taxon-name-part-type="order">Coleoptera</tp:taxon-name-part></tp:taxon-name>. Volume 2. <tp:taxon-name><tp:taxon-name-part taxon-name-part-type="superfamily">Hydrophiloidea</tp:taxon-name-part></tp:taxon-name>, <tp:taxon-name><tp:taxon-name-part taxon-name-part-type="superfamily">Histeroidea</tp:taxon-name-part></tp:taxon-name>, <tp:taxon-name><tp:taxon-name-part taxon-name-part-type="superfamily">Staphylinoidea</tp:taxon-name-part></tp:taxon-name></source>. <publisher-name>Apollo Books</publisher-name>, <publisher-loc>Denmark, Stenstrup</publisher-loc>, <fpage>353</fpage>–<lpage>494</lpage>.</mixed-citation></ref></ref-list></tp:taxon-treatment>
