# Supplementary material for: A taxonomic review of Korean species of the Atheta Thomson subgenus Microdota Mulsant & Rey, with descriptions of two new species (Coleoptera, Staphylinidae, Aleocharinae)
Source: Zookeys. 2015 May 4;(502):61–97. doi: 10.3897/zookeys.502.9420 (PMC4443590; doi:10.3897/zookeys.502.9420)
Supplement: XML Treatment for Atheta (Microdota) silvatica [file zookeys.502.9420-treatment12.xml]

<!DOCTYPE tp:taxon-treatment
  PUBLIC "-//TaxonX//DTD Taxonomic Treatment Publishing DTD v0 20100105//EN" "tax-treatment-NSO.dtd">
<tp:taxon-treatment xmlns:tp="http://www.plazi.org/taxpub"><tp:treatment-meta><kwd-group><label>Taxon classification</label><kwd><named-content content-type="kingdom">Animalia</named-content></kwd><kwd><named-content content-type="order">Coleoptera</named-content></kwd><kwd><named-content content-type="family">Staphylinidae</named-content></kwd></kwd-group><mixed-citation publication-type="journal"><person-group><name><surname>Lee</surname><given-names>Seung-Gyu</given-names></name><name><surname>Ahn</surname><given-names>Kee-Jeong</given-names></name></person-group><article-title>A taxonomic review of Korean species of the <tp:taxon-name><tp:taxon-name-part taxon-name-part-type="genus">Atheta</tp:taxon-name-part> <tp:taxon-name-part taxon-name-part-type="authority">Thomson</tp:taxon-name-part> <tp:taxon-name-part taxon-name-part-type="infraspecific-rank">subgenus</tp:taxon-name-part> <tp:taxon-name-part taxon-name-part-type="subgenus">Microdota</tp:taxon-name-part></tp:taxon-name> Mulsant &amp; Rey, with descriptions of two new species (<tp:taxon-name><tp:taxon-name-part taxon-name-part-type="order">Coleoptera</tp:taxon-name-part></tp:taxon-name>, <tp:taxon-name><tp:taxon-name-part taxon-name-part-type="family">Staphylinidae</tp:taxon-name-part></tp:taxon-name>, <tp:taxon-name><tp:taxon-name-part taxon-name-part-type="subfamily">Aleocharinae</tp:taxon-name-part></tp:taxon-name>)</article-title><source>Zookeys</source><day>4</day><month>5</month><year>2015</year><volume>2015</volume><issue>502</issue><fpage>61</fpage><lpage>97</lpage><pub-id pub-id-type="doi">10.3897/zookeys.502.9420</pub-id></mixed-citation></tp:treatment-meta><tp:nomenclature><tp:taxon-name>
                            <tp:taxon-name-part taxon-name-part-type="genus">Atheta</tp:taxon-name-part>
                            (<tp:taxon-name-part taxon-name-part-type="subgenus">Microdota</tp:taxon-name-part>)
                            <tp:taxon-name-part taxon-name-part-type="species">silvatica</tp:taxon-name-part>
                        </tp:taxon-name><tp:taxon-authority>Bernhauer, 1907</tp:taxon-authority><xref ref-type="fig" rid="F1">Fig. 11</xref><tp:nomenclature-citation-list><tp:nomenclature-citation><tp:taxon-name><tp:taxon-name-part taxon-name-part-type="genus">Atheta</tp:taxon-name-part> (<tp:taxon-name-part taxon-name-part-type="subgenus">Microdota</tp:taxon-name-part>) <tp:taxon-name-part taxon-name-part-type="species">silvatica</tp:taxon-name-part></tp:taxon-name><comment> Bernhauer, 1907: 405.</comment></tp:nomenclature-citation><tp:nomenclature-citation><tp:taxon-name><tp:taxon-name-part taxon-name-part-type="genus">Atheta</tp:taxon-name-part> (<tp:taxon-name-part taxon-name-part-type="subgenus">Amidobia</tp:taxon-name-part>?) <tp:taxon-name-part taxon-name-part-type="species">silvatica</tp:taxon-name-part></tp:taxon-name><comment>: <xref ref-type="bibr" rid="B28">Sawada 1974</xref>: 184 (as valid species).</comment></tp:nomenclature-citation><tp:nomenclature-citation><tp:taxon-name><tp:taxon-name-part taxon-name-part-type="genus">Atheta</tp:taxon-name-part> (<tp:taxon-name-part taxon-name-part-type="subgenus">Microdota</tp:taxon-name-part>) <tp:taxon-name-part taxon-name-part-type="species">silvatica</tp:taxon-name-part></tp:taxon-name><comment>: <xref ref-type="bibr" rid="B22">Paśnik 2001</xref>: 209; <xref ref-type="bibr" rid="B31">Smetana 2004</xref>: 388 (as valid species).</comment></tp:nomenclature-citation></tp:nomenclature-citation-list></tp:nomenclature><tp:treatment-sec sec-type="Material examined"><title>Material examined.</title><p>Syntype, 1♂, labeled as follows: ‘Japan. Sauter Negishi, 25. 2. 05, silvatica bernh typ. det Bernhauer, silvatica Bernh. Typus, Chicago NHMus M.Bernhauer Collection’. NORTH KOREA: 1 ex., Korea 12.6.1974 Vaudo ad Nampo Exp. Inst.Zool.Cr. [North Korea, Pyeongannam Prov., Nampo-si, Waudo, 12.vi.1974, ISEA].</p></tp:treatment-sec><tp:treatment-sec sec-type="Description"><title>Description.</title><p>Length about 1.5–2.0 mm. Body (Fig. <xref ref-type="fig" rid="F1">11</xref>) slender and parallel-sided, more or less flattened; surface distinctly glossy and densely pubescent, with fine microsculpture. Body usually reddish brown; head slightly darker than pronotum and elytra; legs yellowish brown. <!--PageBreak--><italic>Head.</italic> Subquadrate, approximately 1.0–1.1 times wider than long, widest across eyes, slightly narrower than pronotum; eyes small, about 0.8 times longer than tempora; infraorbital carina complete; gular sutures moderately separated, diverged basally. Antennae dilated apically, longer than head and pronotum combined; antennomeres 1–3 elongate, 1 longest, 4 about as long as wide, 5–10 distinctly transverse, 11 longer than wide, about as long as preceding two combined. <italic>Thorax.</italic> Pronotum transverse, approximately 1.3–1.4 times wider than long, widest at apical third; pubescence directed anteriorly in midline. Elytra slightly transverse, slightly wider than pronotum, elytron approximately 1.7–1.8 times longer than wide, pubescence directed posteriorly and postero-laterally; postero-lateral margin almost straight; hind wings fully developed. <italic>Legs.</italic> Slender and long, with dense pubescence and setae; tibiae with two spurs at apex; meso- and metatarsomeres 1–4 subequal in length. <italic>Abdomen.</italic> Parallel-sided, widest at middle; surface distinctly glossy and densely pubescent; male tergite VIII with 4 macrosetae on each side of midline, posterior margin emarginated at middle; male sternite VIII with 8 macrosetae on each side of midline, posterior margin broadly rounded. <italic>Genitalia.</italic> Median lobe oval, apical process slightly decurved at apex in lateral aspect.</p></tp:treatment-sec><tp:treatment-sec sec-type="Distribution"><title>Distribution.</title><p>Korea (North) and Japan.</p></tp:treatment-sec><tp:treatment-sec sec-type="Remarks"><title>Remarks.</title><p>This species was recorded by <xref ref-type="bibr" rid="B22">Paśnik (2001)</xref> in North Korea and a dissected specimen was unavailable. Accordingly, we could not describe the mouthparts and aedeagus in detail. This species is distinguished from similar species by the characters provided in <xref ref-type="bibr" rid="B28">Sawada (1974)</xref>.</p><!--PageBreak--></tp:treatment-sec><tp:treatment-sec><!--Section generated to contain objects referenced in tp:taxon-treatment.--><fig id="F1" position="float" orientation="portrait"><label>Figures 1–15.</label><caption><p>Habitus: <bold>1</bold> <tp:taxon-name><tp:taxon-name-part taxon-name-part-type="genus">Atheta</tp:taxon-name-part> (<tp:taxon-name-part taxon-name-part-type="subgenus">Microdota</tp:taxon-name-part>) <tp:taxon-name-part taxon-name-part-type="species">amicula</tp:taxon-name-part></tp:taxon-name>, 1.8 mm <bold>2</bold> <tp:taxon-name><tp:taxon-name-part taxon-name-part-type="genus">Atheta</tp:taxon-name-part> (<tp:taxon-name-part taxon-name-part-type="subgenus">Microdota</tp:taxon-name-part>) <tp:taxon-name-part taxon-name-part-type="species">formicetorum</tp:taxon-name-part></tp:taxon-name>, 2.4 mm <bold>3</bold> <tp:taxon-name><tp:taxon-name-part taxon-name-part-type="genus">Atheta</tp:taxon-name-part> (<tp:taxon-name-part taxon-name-part-type="subgenus">Microdota</tp:taxon-name-part>) <tp:taxon-name-part taxon-name-part-type="species">hamgyongsani</tp:taxon-name-part></tp:taxon-name>, 1.7 mm <bold>4</bold> <tp:taxon-name><tp:taxon-name-part taxon-name-part-type="genus">Atheta</tp:taxon-name-part> (<tp:taxon-name-part taxon-name-part-type="subgenus">Microdota</tp:taxon-name-part>) <tp:taxon-name-part taxon-name-part-type="species">jangtaesanensis</tp:taxon-name-part></tp:taxon-name> sp. n., 1.4 mm <bold>5</bold> <tp:taxon-name><tp:taxon-name-part taxon-name-part-type="genus">Atheta</tp:taxon-name-part> (<tp:taxon-name-part taxon-name-part-type="subgenus">Microdota</tp:taxon-name-part>) <tp:taxon-name-part taxon-name-part-type="species">kangsonica</tp:taxon-name-part></tp:taxon-name>, 2.6 mm <bold>6</bold> <tp:taxon-name><tp:taxon-name-part taxon-name-part-type="genus">Atheta</tp:taxon-name-part> (<tp:taxon-name-part taxon-name-part-type="subgenus">Microdota</tp:taxon-name-part>) <tp:taxon-name-part taxon-name-part-type="species">kawachiensis</tp:taxon-name-part></tp:taxon-name>, 1.8 mm <bold>7</bold> <tp:taxon-name><tp:taxon-name-part taxon-name-part-type="genus">Atheta</tp:taxon-name-part> (<tp:taxon-name-part taxon-name-part-type="subgenus">Microdota</tp:taxon-name-part>) <tp:taxon-name-part taxon-name-part-type="species">koreana</tp:taxon-name-part></tp:taxon-name>, 1.6 mm <bold>8</bold> <tp:taxon-name><tp:taxon-name-part taxon-name-part-type="genus">Atheta</tp:taxon-name-part> (<tp:taxon-name-part taxon-name-part-type="subgenus">Microdota</tp:taxon-name-part>) <tp:taxon-name-part taxon-name-part-type="species">muris</tp:taxon-name-part></tp:taxon-name>, 1.7 mm <bold>9</bold> <tp:taxon-name><tp:taxon-name-part taxon-name-part-type="genus">Atheta</tp:taxon-name-part> (<tp:taxon-name-part taxon-name-part-type="subgenus">Microdota</tp:taxon-name-part>) <tp:taxon-name-part taxon-name-part-type="species">palleola</tp:taxon-name-part></tp:taxon-name>, 1.6 mm <bold>10</bold> <tp:taxon-name><tp:taxon-name-part taxon-name-part-type="genus">Atheta</tp:taxon-name-part> (<tp:taxon-name-part taxon-name-part-type="subgenus">Microdota</tp:taxon-name-part>) <tp:taxon-name-part taxon-name-part-type="species">pasniki</tp:taxon-name-part></tp:taxon-name> sp. n., 2.1 mm <bold>11</bold> <tp:taxon-name><tp:taxon-name-part taxon-name-part-type="genus">Atheta</tp:taxon-name-part> (<tp:taxon-name-part taxon-name-part-type="subgenus">Microdota</tp:taxon-name-part>) <tp:taxon-name-part taxon-name-part-type="species">silvatica</tp:taxon-name-part></tp:taxon-name>, 1.9 mm <bold>12</bold> <tp:taxon-name><tp:taxon-name-part taxon-name-part-type="genus">Atheta</tp:taxon-name-part> (<tp:taxon-name-part taxon-name-part-type="subgenus">Microdota</tp:taxon-name-part>) <tp:taxon-name-part taxon-name-part-type="species">sogamensis</tp:taxon-name-part></tp:taxon-name>, 2.0 mm <bold>13</bold> <tp:taxon-name><tp:taxon-name-part taxon-name-part-type="genus">Atheta</tp:taxon-name-part> (<tp:taxon-name-part taxon-name-part-type="subgenus">Microdota</tp:taxon-name-part>) <tp:taxon-name-part taxon-name-part-type="species">spiniventris</tp:taxon-name-part></tp:taxon-name>, 1.8 mm <bold>14</bold> <tp:taxon-name><tp:taxon-name-part taxon-name-part-type="genus">Atheta</tp:taxon-name-part> (<tp:taxon-name-part taxon-name-part-type="subgenus">Microdota</tp:taxon-name-part>) <tp:taxon-name-part taxon-name-part-type="species">spinula</tp:taxon-name-part></tp:taxon-name> <bold>15</bold> <tp:taxon-name><tp:taxon-name-part taxon-name-part-type="genus">Atheta</tp:taxon-name-part> (<tp:taxon-name-part taxon-name-part-type="subgenus">Microdota</tp:taxon-name-part>) <tp:taxon-name-part taxon-name-part-type="species">subcrenulata</tp:taxon-name-part></tp:taxon-name>, 2.0 mm.</p></caption><graphic xmlns:xlink="http://www.w3.org/1999/xlink" xlink:href="zookeys-502-061-g001.jpg" position="float" orientation="portrait" xlink:type="simple" id="oo_43115.jpg"/></fig></tp:treatment-sec><ref-list><ref id="B28"><mixed-citation xmlns:xlink="http://www.w3.org/1999/xlink" xlink:type="simple"><person-group><name name-style="western"><surname>Sawada</surname><given-names>K</given-names></name></person-group> (<year>1974</year>) <article-title>Studies of the genus <italic><tp:taxon-name><tp:taxon-name-part taxon-name-part-type="genus">Atheta</tp:taxon-name-part></tp:taxon-name></italic> Thomson and its allies (<tp:taxon-name><tp:taxon-name-part taxon-name-part-type="order">Coleoptera</tp:taxon-name-part></tp:taxon-name>, <tp:taxon-name><tp:taxon-name-part taxon-name-part-type="family">Staphylinidae</tp:taxon-name-part></tp:taxon-name>). I. <italic><tp:taxon-name><tp:taxon-name-part taxon-name-part-type="genus">Amidobia</tp:taxon-name-part></tp:taxon-name></italic>.</article-title> <source>Contributions from the Biological Laboratory, Kyoto University</source> <volume>24</volume>(<issue>3</issue>): <fpage>145</fpage>–<lpage>186</lpage>.</mixed-citation></ref><ref id="B22"><mixed-citation xmlns:xlink="http://www.w3.org/1999/xlink" xlink:type="simple"><person-group><name name-style="western"><surname>Paśnik</surname><given-names>G</given-names></name></person-group> (<year>2001</year>) <article-title>The North Korean <tp:taxon-name><tp:taxon-name-part taxon-name-part-type="subfamily">Aleocharinae</tp:taxon-name-part></tp:taxon-name> (<tp:taxon-name><tp:taxon-name-part taxon-name-part-type="order">Coleoptera</tp:taxon-name-part></tp:taxon-name>, <tp:taxon-name><tp:taxon-name-part taxon-name-part-type="family">Staphylinidae</tp:taxon-name-part></tp:taxon-name>): diversity and biogeography.</article-title> <source>Acta Zoological Cracoviensia</source> <volume>44</volume>: <fpage>185</fpage>–<lpage>234</lpage>.</mixed-citation></ref><ref id="B31"><mixed-citation xmlns:xlink="http://www.w3.org/1999/xlink" xlink:type="simple"><person-group><name name-style="western"><surname>Smetana</surname><given-names>A</given-names></name></person-group> (<year>2004</year>) <article-title>Subfamily <tp:taxon-name><tp:taxon-name-part taxon-name-part-type="subfamily">Aleocharinae</tp:taxon-name-part></tp:taxon-name> Fleming, 1821.</article-title> In: <person-group><name name-style="western"><surname>Löbl</surname><given-names>I</given-names></name><name name-style="western"><surname>Smetana</surname><given-names>A</given-names></name></person-group> (<role>Eds</role>) <source>Catalogue of Palaearctic <tp:taxon-name><tp:taxon-name-part taxon-name-part-type="order">Coleoptera</tp:taxon-name-part></tp:taxon-name>. Volume 2. <tp:taxon-name><tp:taxon-name-part taxon-name-part-type="superfamily">Hydrophiloidea</tp:taxon-name-part></tp:taxon-name>, <tp:taxon-name><tp:taxon-name-part taxon-name-part-type="superfamily">Histeroidea</tp:taxon-name-part></tp:taxon-name>, <tp:taxon-name><tp:taxon-name-part taxon-name-part-type="superfamily">Staphylinoidea</tp:taxon-name-part></tp:taxon-name></source>. <publisher-name>Apollo Books</publisher-name>, <publisher-loc>Denmark, Stenstrup</publisher-loc>, <fpage>353</fpage>–<lpage>494</lpage>.</mixed-citation></ref></ref-list></tp:taxon-treatment>
