# Supplementary material for: A taxonomic review of Korean species of the Atheta Thomson subgenus Microdota Mulsant & Rey, with descriptions of two new species (Coleoptera, Staphylinidae, Aleocharinae)
Source: Zookeys. 2015 May 4;(502):61–97. doi: 10.3897/zookeys.502.9420 (PMC4443590; doi:10.3897/zookeys.502.9420)
Supplement: XML Treatment for Atheta (Microdota) spiniventris [file zookeys.502.9420-treatment14.xml]

<!DOCTYPE tp:taxon-treatment
  PUBLIC "-//TaxonX//DTD Taxonomic Treatment Publishing DTD v0 20100105//EN" "tax-treatment-NSO.dtd">
<tp:taxon-treatment xmlns:tp="http://www.plazi.org/taxpub"><tp:treatment-meta><kwd-group><label>Taxon classification</label><kwd><named-content content-type="kingdom">Animalia</named-content></kwd><kwd><named-content content-type="order">Coleoptera</named-content></kwd><kwd><named-content content-type="family">Staphylinidae</named-content></kwd></kwd-group><mixed-citation publication-type="journal"><person-group><name><surname>Lee</surname><given-names>Seung-Gyu</given-names></name><name><surname>Ahn</surname><given-names>Kee-Jeong</given-names></name></person-group><article-title>A taxonomic review of Korean species of the <tp:taxon-name><tp:taxon-name-part taxon-name-part-type="genus">Atheta</tp:taxon-name-part> <tp:taxon-name-part taxon-name-part-type="authority">Thomson</tp:taxon-name-part> <tp:taxon-name-part taxon-name-part-type="infraspecific-rank">subgenus</tp:taxon-name-part> <tp:taxon-name-part taxon-name-part-type="subgenus">Microdota</tp:taxon-name-part></tp:taxon-name> Mulsant &amp; Rey, with descriptions of two new species (<tp:taxon-name><tp:taxon-name-part taxon-name-part-type="order">Coleoptera</tp:taxon-name-part></tp:taxon-name>, <tp:taxon-name><tp:taxon-name-part taxon-name-part-type="family">Staphylinidae</tp:taxon-name-part></tp:taxon-name>, <tp:taxon-name><tp:taxon-name-part taxon-name-part-type="subfamily">Aleocharinae</tp:taxon-name-part></tp:taxon-name>)</article-title><source>Zookeys</source><day>4</day><month>5</month><year>2015</year><volume>2015</volume><issue>502</issue><fpage>61</fpage><lpage>97</lpage><pub-id pub-id-type="doi">10.3897/zookeys.502.9420</pub-id></mixed-citation></tp:treatment-meta><tp:nomenclature><tp:taxon-name>
                            <tp:taxon-name-part taxon-name-part-type="genus">Atheta</tp:taxon-name-part>
                            (<tp:taxon-name-part taxon-name-part-type="subgenus">Microdota</tp:taxon-name-part>)
                            <tp:taxon-name-part taxon-name-part-type="species">spiniventris</tp:taxon-name-part>
                        </tp:taxon-name><tp:taxon-authority>Bernhauer, 1907</tp:taxon-authority><xref ref-type="fig" rid="F1">Figs 13</xref><xref ref-type="fig" rid="F4">, 34</xref><xref ref-type="fig" rid="F5">, 43</xref><xref ref-type="fig" rid="F6">, 52</xref><xref ref-type="fig" rid="F7">, 61</xref><xref ref-type="fig" rid="F8">, 70</xref><xref ref-type="fig" rid="F9">, 79</xref><tp:nomenclature-citation-list><tp:nomenclature-citation><tp:taxon-name><tp:taxon-name-part taxon-name-part-type="genus">Atheta</tp:taxon-name-part> (<tp:taxon-name-part taxon-name-part-type="subgenus">Microdota</tp:taxon-name-part>) <tp:taxon-name-part taxon-name-part-type="species">spiniventris</tp:taxon-name-part></tp:taxon-name><comment> Bernhauer, 1907: 402; <xref ref-type="bibr" rid="B31">Smetana 2004</xref>: 388 (as valid species).</comment></tp:nomenclature-citation><tp:nomenclature-citation><tp:taxon-name><tp:taxon-name-part taxon-name-part-type="genus">Atheta</tp:taxon-name-part> (<tp:taxon-name-part taxon-name-part-type="subgenus">Microdota</tp:taxon-name-part>) <tp:taxon-name-part taxon-name-part-type="species">spinicauda</tp:taxon-name-part></tp:taxon-name><comment> Bernhauer, 1907: 404 (as valid species); <xref ref-type="bibr" rid="B28">Sawada 1974</xref>: 149 (as synonym of <italic><tp:taxon-name><tp:taxon-name-part taxon-name-part-type="genus">Atheta</tp:taxon-name-part> <tp:taxon-name-part taxon-name-part-type="species">spiniventris</tp:taxon-name-part></tp:taxon-name></italic>).</comment></tp:nomenclature-citation><tp:nomenclature-citation><tp:taxon-name><tp:taxon-name-part taxon-name-part-type="genus">Atheta</tp:taxon-name-part> (<tp:taxon-name-part taxon-name-part-type="subgenus">Amidobia</tp:taxon-name-part>) <tp:taxon-name-part taxon-name-part-type="species">spiniventris</tp:taxon-name-part></tp:taxon-name><comment>; <xref ref-type="bibr" rid="B28">Sawada 1974</xref>: 149 (as valid species).</comment></tp:nomenclature-citation></tp:nomenclature-citation-list></tp:nomenclature><tp:treatment-sec sec-type="Material examined"><title>Material examined.</title><p>Syntype, 1 ex., labeled as in Fig. <xref ref-type="fig" rid="F10">86</xref>. SOUTH KOREA: Chungbuk Prov.: 109 exx., Danyang-gun, Yeongchun-myeon, Mt. Taehwasan, 14.vii–14.viii.2001, KJ Ahn, SJ Park, CW Shin, FIT; Chungnam Prov.: 11 exx., Gongju-si, Mt. Gyeryongsan, Nammaetap, <named-content xmlns:xlink="http://www.w3.org/1999/xlink" content-type="dwc:verbatimCoordinates" xlink:type="simple">N36°21'11.8", E127°13'20.8"</named-content>,, 1–18.vi.2004, SM Choi, SJ Park, FIT; 7 exx., same data as the former except ‘Eunseon waterfall, <named-content xmlns:xlink="http://www.w3.org/1999/xlink" content-type="dwc:verbatimCoordinates" xlink:type="simple">N36°20'58.7", E127°12'41.3"</named-content>,’; 6 exx., same data as the former except ‘Donghaksa, <named-content xmlns:xlink="http://www.w3.org/1999/xlink" content-type="dwc:verbatimCoordinates" xlink:type="simple">N36°21'17.4", E127°14'55.7"</named-content>,’; 8 exx., Gongju-si, Uidang-myeon, Yongam-ri, 25.vii.2000, MH Kim, mushroom; 10 exx., Daejeon-si, Yuseong-gu, Chungnam National University, 18.vi–15.vii.2003, JH Choi, DH Lee, SM Choi, FIT; 3 exx., same data as the former except ‘4–18.vi.’; Gangwon Prov.: 13 exx., Hoengseong-gun, Gangrim-myeon, Bugok-ri, Mt. Chiaksan, 15.viii.2000, MH Kim, mushroom; 136 exx., Pyeongchang-gun, Cheondong-ri, Mt. Sambangsan, 13.vii–15.viii.2001, KJ Ahn, SJ Park, CW Shin, FIT in <italic><tp:taxon-name><tp:taxon-name-part taxon-name-part-type="genus">Pinus</tp:taxon-name-part></tp:taxon-name></italic> forest; 34 exx., Sokcho-si, Mt. Seoraksan, Biseondae, 30.vii–15.ix.2002, SJ Park, JS Park, FIT; Gyeonggi Prov.: 30 exx., Yangju-gun, Jangheung-myeon, Songchu-ri, Mt. Bukhansan, 26.vii–31.viii.2001, KJ Ahn, SJ Park, CW Shin, FIT; Jeonnam Prov.: 13 exx., Jangseong-gun, Mt. Naejangsan, Baekyangsa, 15.vi.2000, US Hwang, HJ Kim, Dung.</p></tp:treatment-sec><tp:treatment-sec sec-type="Description"><title>Description.</title><p>Length 1.6–2.1 mm. Body (Fig. <xref ref-type="fig" rid="F1">13</xref>) relatively broad and subparallel-sided, surface slightly glossy and densely pubescent, with slightly coarse punctures. Body dark yellow to yellowish brown; head dark brown to black; basal articles of antennae paler; abdominal segments V–VII darker than other segments; legs yellowish brown. <italic>Head.</italic> Slightly transverse, approximately 1.1–1.2 times wider than long, widest across eyes, slightly narrower than pronotum; eyes distinctly large and prominent, about 1.8–2.0 times as long as tempora; infraorbital carina complete; gular sutures moderately separated; cervical carina complete. Antennae (Fig. <xref ref-type="fig" rid="F4">34</xref>) long and slender; antennomeres 1–3 elongate, 1 longest, 4–10 distinctly transverse, 11 about as long as 1, slightly longer than preceding two combined. <italic>Mouthparts.</italic> Labrum transverse, anterior margin slightly emarginate; two lateral sensilla and about 8 macrosetae present on each side of midline, α-sensillum setaceous, about twice as long as ε-sensillum, β- and γ-sensilla reduced. Mandibles asymmetrical, pointed apically, approximately 1.5–1.6 times longer than wide; right one with small internal tooth, anterior margin serrulate; prostheca developed. Lacinia of maxilla with seven spines in distal comb, two isolated spines present, distal comb and isolated spines close; maxillary palpus elongate, with pubescence and long setae; palpomere 1 smallest and about twice as long as wide, 2 about 2.4–2.7 times longer than wide, 3 slightly longer than 2, about 2.4–2.6 times as long as wide, 4 digitiform; filamentous sensilla reaching to basal half. Labium with ligula narrowly long, divided into two lobes in basal half; two medial setae narrowly separated; two basal pores closed together; median pseudopores absent; lateral pseudopores, one setal pore and two real pores present on prementum; palpus elongate, with many setulae; palpomere 1 largest and dilated basally, about 1.4–1.5 times longer than wide, γ-setula located between α- and b-setulae, closer b than α-setula, 2 shortest and about 1.3–1.5 times longer than wide, 3 more or less dilated apically, about as long as 1, about 3.0 times longer than wide. <italic>Thorax.</italic> Pronotum transverse, approximately 1.3–1.4 times wider than long, widest in apical third; pubescence directed anteriorly in midline. Metanotal scutum with one long seta and two short setae on each side of midline; mesocoxal cavities narrowly separated, mesoventral process more or less pointed at apex, as long as or slightly longer than isthmus and metaventral process combined; isthmus as long as or shorter than metaventral process. Elytra slightly wider than pronotum; elytron approximately 1.5–1.6 times longer than wide; pubescence directed posteriorly and postero-laterally; postero-lateral margin almost straight; hind wings fully developed, flabellum composited 4 setose lobes. <italic>Legs.</italic> Slender and long, with dense pubescence and setae; tibia with two spurs at apex; length ratio of tarsomeres 14:16:18:50 (protarsus); 18:20:22:21:51 (mesotarsus); 25:25:25:25:59 (metatarsus); one empodial seta present, shorter than claw. <italic>Abdomen.</italic> Parallel-sided, widest at middle; surface glossy and densely pubescent, with fine and imbricate microsculpture; macrochaetal arrangement of tergites II–VI 01-02-12-12-13; male tergite VIII (Fig. <xref ref-type="fig" rid="F5">43</xref>) with 4 macrosetae on each side of midline, posterior margin with two outer process and about 4–5 inner process, outer process longer than inner process decurved, slightly pointed at apex, inner process variable and blunt at apex, shorter than outer process; male sternites IV–VI with many pores in anterior margin, VIII with 7 macrosetae on each side of midline, posterior margin broadly rounded, with long marginal setae; posterior margin of female sternite VIII truncate, with long and short marginal setae. <italic>Genitalia.</italic> Median lobe (Figs <xref ref-type="fig" rid="F6">52</xref>, <xref ref-type="fig" rid="F7">61</xref>) oval; apical process elongate and convergent at apex in ventral aspect; internal sac complicated. Apical lobe of paramerites (Fig. <xref ref-type="fig" rid="F8">70</xref>) very long with short four setae; c- and d-setae longer than a- and b-setae, subequal in length, positioned apically. Spermatheca (Fig. <xref ref-type="fig" rid="F9">79</xref>) with small umbilicus, duct short and compactly coiled.</p></tp:treatment-sec><tp:treatment-sec sec-type="Distribution"><title>Distribution.</title><p>Korea (South) and Japan.</p></tp:treatment-sec><tp:treatment-sec sec-type="Remarks"><title>Remarks.</title><p>This species is very similar to <tp:taxon-name><tp:taxon-name-part taxon-name-part-type="genus">Atheta</tp:taxon-name-part> (<tp:taxon-name-part taxon-name-part-type="subgenus">Microdota</tp:taxon-name-part>) <tp:taxon-name-part taxon-name-part-type="species">vagans</tp:taxon-name-part></tp:taxon-name>, but can be distinguished by the minute characters provided in <xref ref-type="bibr" rid="B28">Sawada (1974)</xref>. Many specimens were found on mushrooms in forested habitats.</p></tp:treatment-sec><tp:treatment-sec><!--Section generated to contain objects referenced in tp:taxon-treatment.--><fig id="F1" position="float" orientation="portrait"><label>Figures 1–15.</label><caption><p>Habitus: <bold>1</bold> <tp:taxon-name><tp:taxon-name-part taxon-name-part-type="genus">Atheta</tp:taxon-name-part> (<tp:taxon-name-part taxon-name-part-type="subgenus">Microdota</tp:taxon-name-part>) <tp:taxon-name-part taxon-name-part-type="species">amicula</tp:taxon-name-part></tp:taxon-name>, 1.8 mm <bold>2</bold> <tp:taxon-name><tp:taxon-name-part taxon-name-part-type="genus">Atheta</tp:taxon-name-part> (<tp:taxon-name-part taxon-name-part-type="subgenus">Microdota</tp:taxon-name-part>) <tp:taxon-name-part taxon-name-part-type="species">formicetorum</tp:taxon-name-part></tp:taxon-name>, 2.4 mm <bold>3</bold> <tp:taxon-name><tp:taxon-name-part taxon-name-part-type="genus">Atheta</tp:taxon-name-part> (<tp:taxon-name-part taxon-name-part-type="subgenus">Microdota</tp:taxon-name-part>) <tp:taxon-name-part taxon-name-part-type="species">hamgyongsani</tp:taxon-name-part></tp:taxon-name>, 1.7 mm <bold>4</bold> <tp:taxon-name><tp:taxon-name-part taxon-name-part-type="genus">Atheta</tp:taxon-name-part> (<tp:taxon-name-part taxon-name-part-type="subgenus">Microdota</tp:taxon-name-part>) <tp:taxon-name-part taxon-name-part-type="species">jangtaesanensis</tp:taxon-name-part></tp:taxon-name> sp. n., 1.4 mm <bold>5</bold> <tp:taxon-name><tp:taxon-name-part taxon-name-part-type="genus">Atheta</tp:taxon-name-part> (<tp:taxon-name-part taxon-name-part-type="subgenus">Microdota</tp:taxon-name-part>) <tp:taxon-name-part taxon-name-part-type="species">kangsonica</tp:taxon-name-part></tp:taxon-name>, 2.6 mm <bold>6</bold> <tp:taxon-name><tp:taxon-name-part taxon-name-part-type="genus">Atheta</tp:taxon-name-part> (<tp:taxon-name-part taxon-name-part-type="subgenus">Microdota</tp:taxon-name-part>) <tp:taxon-name-part taxon-name-part-type="species">kawachiensis</tp:taxon-name-part></tp:taxon-name>, 1.8 mm <bold>7</bold> <tp:taxon-name><tp:taxon-name-part taxon-name-part-type="genus">Atheta</tp:taxon-name-part> (<tp:taxon-name-part taxon-name-part-type="subgenus">Microdota</tp:taxon-name-part>) <tp:taxon-name-part taxon-name-part-type="species">koreana</tp:taxon-name-part></tp:taxon-name>, 1.6 mm <bold>8</bold> <tp:taxon-name><tp:taxon-name-part taxon-name-part-type="genus">Atheta</tp:taxon-name-part> (<tp:taxon-name-part taxon-name-part-type="subgenus">Microdota</tp:taxon-name-part>) <tp:taxon-name-part taxon-name-part-type="species">muris</tp:taxon-name-part></tp:taxon-name>, 1.7 mm <bold>9</bold> <tp:taxon-name><tp:taxon-name-part taxon-name-part-type="genus">Atheta</tp:taxon-name-part> (<tp:taxon-name-part taxon-name-part-type="subgenus">Microdota</tp:taxon-name-part>) <tp:taxon-name-part taxon-name-part-type="species">palleola</tp:taxon-name-part></tp:taxon-name>, 1.6 mm <bold>10</bold> <tp:taxon-name><tp:taxon-name-part taxon-name-part-type="genus">Atheta</tp:taxon-name-part> (<tp:taxon-name-part taxon-name-part-type="subgenus">Microdota</tp:taxon-name-part>) <tp:taxon-name-part taxon-name-part-type="species">pasniki</tp:taxon-name-part></tp:taxon-name> sp. n., 2.1 mm <bold>11</bold> <tp:taxon-name><tp:taxon-name-part taxon-name-part-type="genus">Atheta</tp:taxon-name-part> (<tp:taxon-name-part taxon-name-part-type="subgenus">Microdota</tp:taxon-name-part>) <tp:taxon-name-part taxon-name-part-type="species">silvatica</tp:taxon-name-part></tp:taxon-name>, 1.9 mm <bold>12</bold> <tp:taxon-name><tp:taxon-name-part taxon-name-part-type="genus">Atheta</tp:taxon-name-part> (<tp:taxon-name-part taxon-name-part-type="subgenus">Microdota</tp:taxon-name-part>) <tp:taxon-name-part taxon-name-part-type="species">sogamensis</tp:taxon-name-part></tp:taxon-name>, 2.0 mm <bold>13</bold> <tp:taxon-name><tp:taxon-name-part taxon-name-part-type="genus">Atheta</tp:taxon-name-part> (<tp:taxon-name-part taxon-name-part-type="subgenus">Microdota</tp:taxon-name-part>) <tp:taxon-name-part taxon-name-part-type="species">spiniventris</tp:taxon-name-part></tp:taxon-name>, 1.8 mm <bold>14</bold> <tp:taxon-name><tp:taxon-name-part taxon-name-part-type="genus">Atheta</tp:taxon-name-part> (<tp:taxon-name-part taxon-name-part-type="subgenus">Microdota</tp:taxon-name-part>) <tp:taxon-name-part taxon-name-part-type="species">spinula</tp:taxon-name-part></tp:taxon-name> <bold>15</bold> <tp:taxon-name><tp:taxon-name-part taxon-name-part-type="genus">Atheta</tp:taxon-name-part> (<tp:taxon-name-part taxon-name-part-type="subgenus">Microdota</tp:taxon-name-part>) <tp:taxon-name-part taxon-name-part-type="species">subcrenulata</tp:taxon-name-part></tp:taxon-name>, 2.0 mm.</p></caption><graphic xmlns:xlink="http://www.w3.org/1999/xlink" xlink:href="zookeys-502-061-g001.jpg" position="float" orientation="portrait" xlink:type="simple" id="oo_43115.jpg"/></fig><fig id="F4" position="float" orientation="portrait"><label>Figures 28–36.</label><caption><p>Antenna: <bold>28</bold> <tp:taxon-name><tp:taxon-name-part taxon-name-part-type="genus">Atheta</tp:taxon-name-part> (<tp:taxon-name-part taxon-name-part-type="subgenus">Microdota</tp:taxon-name-part>) <tp:taxon-name-part taxon-name-part-type="species">formicetorum</tp:taxon-name-part></tp:taxon-name> <bold>29</bold> <tp:taxon-name><tp:taxon-name-part taxon-name-part-type="genus">Atheta</tp:taxon-name-part> (<tp:taxon-name-part taxon-name-part-type="subgenus">Microdota</tp:taxon-name-part>) <tp:taxon-name-part taxon-name-part-type="species">jangtaesanensis</tp:taxon-name-part></tp:taxon-name> sp. n. <bold>30</bold> <tp:taxon-name><tp:taxon-name-part taxon-name-part-type="genus">Atheta</tp:taxon-name-part> (<tp:taxon-name-part taxon-name-part-type="subgenus">Microdota</tp:taxon-name-part>) <tp:taxon-name-part taxon-name-part-type="species">kawachiensis</tp:taxon-name-part></tp:taxon-name> <bold>31</bold> <tp:taxon-name><tp:taxon-name-part taxon-name-part-type="genus">Atheta</tp:taxon-name-part> (<tp:taxon-name-part taxon-name-part-type="subgenus">Microdota</tp:taxon-name-part>) <tp:taxon-name-part taxon-name-part-type="species">koreana</tp:taxon-name-part></tp:taxon-name> <bold>32</bold> <tp:taxon-name><tp:taxon-name-part taxon-name-part-type="genus">Atheta</tp:taxon-name-part> (<tp:taxon-name-part taxon-name-part-type="subgenus">Microdota</tp:taxon-name-part>) <tp:taxon-name-part taxon-name-part-type="species">muris</tp:taxon-name-part></tp:taxon-name> <bold>33</bold> <tp:taxon-name><tp:taxon-name-part taxon-name-part-type="genus">Atheta</tp:taxon-name-part> (<tp:taxon-name-part taxon-name-part-type="subgenus">Microdota</tp:taxon-name-part>) <tp:taxon-name-part taxon-name-part-type="species">pasniki</tp:taxon-name-part></tp:taxon-name> sp. n. <bold>34</bold> <tp:taxon-name><tp:taxon-name-part taxon-name-part-type="genus">Atheta</tp:taxon-name-part> (<tp:taxon-name-part taxon-name-part-type="subgenus">Microdota</tp:taxon-name-part>) <tp:taxon-name-part taxon-name-part-type="species">spiniventris</tp:taxon-name-part></tp:taxon-name> <bold>35</bold> <tp:taxon-name><tp:taxon-name-part taxon-name-part-type="genus">Atheta</tp:taxon-name-part> (<tp:taxon-name-part taxon-name-part-type="subgenus">Microdota</tp:taxon-name-part>) <tp:taxon-name-part taxon-name-part-type="species">spinula</tp:taxon-name-part></tp:taxon-name> <bold>36</bold> <tp:taxon-name><tp:taxon-name-part taxon-name-part-type="genus">Atheta</tp:taxon-name-part> (<tp:taxon-name-part taxon-name-part-type="subgenus">Microdota</tp:taxon-name-part>) <tp:taxon-name-part taxon-name-part-type="species">subcrenulata</tp:taxon-name-part></tp:taxon-name>. Scale bars: 0.1 mm.</p></caption><graphic xmlns:xlink="http://www.w3.org/1999/xlink" xlink:href="zookeys-502-061-g004.jpg" position="float" orientation="portrait" xlink:type="simple" id="oo_43118.jpg"/></fig><fig id="F5" position="float" orientation="portrait"><label>Figures 37–45.</label><caption><p>Male tergite VIII, dorsal aspect: <bold>37</bold> <tp:taxon-name><tp:taxon-name-part taxon-name-part-type="genus">Atheta</tp:taxon-name-part> (<tp:taxon-name-part taxon-name-part-type="subgenus">Microdota</tp:taxon-name-part>) <tp:taxon-name-part taxon-name-part-type="species">formicetorum</tp:taxon-name-part></tp:taxon-name> <bold>38</bold> <tp:taxon-name><tp:taxon-name-part taxon-name-part-type="genus">Atheta</tp:taxon-name-part> (<tp:taxon-name-part taxon-name-part-type="subgenus">Microdota</tp:taxon-name-part>) <tp:taxon-name-part taxon-name-part-type="species">jangtaesanensis</tp:taxon-name-part></tp:taxon-name> sp. n. <bold>39</bold> <tp:taxon-name><tp:taxon-name-part taxon-name-part-type="genus">Atheta</tp:taxon-name-part> (<tp:taxon-name-part taxon-name-part-type="subgenus">Microdota</tp:taxon-name-part>) <tp:taxon-name-part taxon-name-part-type="species">kawachiensis</tp:taxon-name-part></tp:taxon-name> <bold>40</bold> <tp:taxon-name><tp:taxon-name-part taxon-name-part-type="genus">Atheta</tp:taxon-name-part> (<tp:taxon-name-part taxon-name-part-type="subgenus">Microdota</tp:taxon-name-part>) <tp:taxon-name-part taxon-name-part-type="species">koreana</tp:taxon-name-part></tp:taxon-name> <bold>41</bold> <tp:taxon-name><tp:taxon-name-part taxon-name-part-type="genus">Atheta</tp:taxon-name-part> (<tp:taxon-name-part taxon-name-part-type="subgenus">Microdota</tp:taxon-name-part>) <tp:taxon-name-part taxon-name-part-type="species">muris</tp:taxon-name-part></tp:taxon-name> <bold>42</bold> <tp:taxon-name><tp:taxon-name-part taxon-name-part-type="genus">Atheta</tp:taxon-name-part> (<tp:taxon-name-part taxon-name-part-type="subgenus">Microdota</tp:taxon-name-part>) <tp:taxon-name-part taxon-name-part-type="species">pasniki</tp:taxon-name-part></tp:taxon-name> sp. n. <bold>43</bold> <tp:taxon-name><tp:taxon-name-part taxon-name-part-type="genus">Atheta</tp:taxon-name-part> (<tp:taxon-name-part taxon-name-part-type="subgenus">Microdota</tp:taxon-name-part>) <tp:taxon-name-part taxon-name-part-type="species">spiniventris</tp:taxon-name-part></tp:taxon-name> <bold>44</bold> <tp:taxon-name><tp:taxon-name-part taxon-name-part-type="genus">Atheta</tp:taxon-name-part> (<tp:taxon-name-part taxon-name-part-type="subgenus">Microdota</tp:taxon-name-part>) <tp:taxon-name-part taxon-name-part-type="species">spinula</tp:taxon-name-part></tp:taxon-name> <bold>45</bold> <tp:taxon-name><tp:taxon-name-part taxon-name-part-type="genus">Atheta</tp:taxon-name-part> (<tp:taxon-name-part taxon-name-part-type="subgenus">Microdota</tp:taxon-name-part>) <tp:taxon-name-part taxon-name-part-type="species">subcrenulata</tp:taxon-name-part></tp:taxon-name>. Scale bars: 0.1 mm.</p></caption><graphic xmlns:xlink="http://www.w3.org/1999/xlink" xlink:href="zookeys-502-061-g005.jpg" position="float" orientation="portrait" xlink:type="simple" id="oo_43119.jpg"/></fig><fig id="F6" position="float" orientation="portrait"><label>Figures 46–54.</label><caption><p>Median lobe of aedeagus, lateral aspect: <bold>46</bold> <tp:taxon-name><tp:taxon-name-part taxon-name-part-type="genus">Atheta</tp:taxon-name-part> (<tp:taxon-name-part taxon-name-part-type="subgenus">Microdota</tp:taxon-name-part>) <tp:taxon-name-part taxon-name-part-type="species">formicetorum</tp:taxon-name-part></tp:taxon-name> <bold>47</bold> <tp:taxon-name><tp:taxon-name-part taxon-name-part-type="genus">Atheta</tp:taxon-name-part> (<tp:taxon-name-part taxon-name-part-type="subgenus">Microdota</tp:taxon-name-part>) <tp:taxon-name-part taxon-name-part-type="species">jangtaesanensis</tp:taxon-name-part></tp:taxon-name> sp. n. <bold>48</bold> <tp:taxon-name><tp:taxon-name-part taxon-name-part-type="genus">Atheta</tp:taxon-name-part> (<tp:taxon-name-part taxon-name-part-type="subgenus">Microdota</tp:taxon-name-part>) <tp:taxon-name-part taxon-name-part-type="species">kawachiensis</tp:taxon-name-part></tp:taxon-name> <bold>49</bold> <tp:taxon-name><tp:taxon-name-part taxon-name-part-type="genus">Atheta</tp:taxon-name-part> (<tp:taxon-name-part taxon-name-part-type="subgenus">Microdota</tp:taxon-name-part>) <tp:taxon-name-part taxon-name-part-type="species">koreana</tp:taxon-name-part></tp:taxon-name> <bold>50</bold> <tp:taxon-name><tp:taxon-name-part taxon-name-part-type="genus">Atheta</tp:taxon-name-part> (<tp:taxon-name-part taxon-name-part-type="subgenus">Microdota</tp:taxon-name-part>) <tp:taxon-name-part taxon-name-part-type="species">muris</tp:taxon-name-part></tp:taxon-name> <bold>51</bold> <tp:taxon-name><tp:taxon-name-part taxon-name-part-type="genus">Atheta</tp:taxon-name-part> (<tp:taxon-name-part taxon-name-part-type="subgenus">Microdota</tp:taxon-name-part>) <tp:taxon-name-part taxon-name-part-type="species">pasniki</tp:taxon-name-part></tp:taxon-name> sp. n. <bold>52</bold> <tp:taxon-name><tp:taxon-name-part taxon-name-part-type="genus">Atheta</tp:taxon-name-part> (<tp:taxon-name-part taxon-name-part-type="subgenus">Microdota</tp:taxon-name-part>) <tp:taxon-name-part taxon-name-part-type="species">spiniventris</tp:taxon-name-part></tp:taxon-name> <bold>53</bold> <tp:taxon-name><tp:taxon-name-part taxon-name-part-type="genus">Atheta</tp:taxon-name-part> (<tp:taxon-name-part taxon-name-part-type="subgenus">Microdota</tp:taxon-name-part>) <tp:taxon-name-part taxon-name-part-type="species">spinula</tp:taxon-name-part></tp:taxon-name> <bold>54</bold> <tp:taxon-name><tp:taxon-name-part taxon-name-part-type="genus">Atheta</tp:taxon-name-part> (<tp:taxon-name-part taxon-name-part-type="subgenus">Microdota</tp:taxon-name-part>) <tp:taxon-name-part taxon-name-part-type="species">subcrenulata</tp:taxon-name-part></tp:taxon-name>. Scale bars: 0.1 mm.</p></caption><graphic xmlns:xlink="http://www.w3.org/1999/xlink" xlink:href="zookeys-502-061-g006.jpg" position="float" orientation="portrait" xlink:type="simple" id="oo_43120.jpg"/></fig><fig id="F7" position="float" orientation="portrait"><label>Figures 55–63.</label><caption><p>Median lobe of aedeagus, ventral aspect: <bold>55</bold> <tp:taxon-name><tp:taxon-name-part taxon-name-part-type="genus">Atheta</tp:taxon-name-part> (<tp:taxon-name-part taxon-name-part-type="subgenus">Microdota</tp:taxon-name-part>) <tp:taxon-name-part taxon-name-part-type="species">formicetorum</tp:taxon-name-part></tp:taxon-name> <bold>56</bold> <tp:taxon-name><tp:taxon-name-part taxon-name-part-type="genus">Atheta</tp:taxon-name-part> (<tp:taxon-name-part taxon-name-part-type="subgenus">Microdota</tp:taxon-name-part>) <tp:taxon-name-part taxon-name-part-type="species">jangtaesanensis</tp:taxon-name-part></tp:taxon-name> sp. n. <bold>57</bold> <tp:taxon-name><tp:taxon-name-part taxon-name-part-type="genus">Atheta</tp:taxon-name-part> (<tp:taxon-name-part taxon-name-part-type="subgenus">Microdota</tp:taxon-name-part>) <tp:taxon-name-part taxon-name-part-type="species">kawachiensis</tp:taxon-name-part></tp:taxon-name> <bold>58</bold> <tp:taxon-name><tp:taxon-name-part taxon-name-part-type="genus">Atheta</tp:taxon-name-part> (<tp:taxon-name-part taxon-name-part-type="subgenus">Microdota</tp:taxon-name-part>) <tp:taxon-name-part taxon-name-part-type="species">koreana</tp:taxon-name-part></tp:taxon-name> <bold>59</bold> <tp:taxon-name><tp:taxon-name-part taxon-name-part-type="genus">Atheta</tp:taxon-name-part> (<tp:taxon-name-part taxon-name-part-type="subgenus">Microdota</tp:taxon-name-part>) <tp:taxon-name-part taxon-name-part-type="species">muris</tp:taxon-name-part></tp:taxon-name> <bold>60</bold> <tp:taxon-name><tp:taxon-name-part taxon-name-part-type="genus">Atheta</tp:taxon-name-part> (<tp:taxon-name-part taxon-name-part-type="subgenus">Microdota</tp:taxon-name-part>) <tp:taxon-name-part taxon-name-part-type="species">pasniki</tp:taxon-name-part></tp:taxon-name> sp. n. <bold>61</bold> <tp:taxon-name><tp:taxon-name-part taxon-name-part-type="genus">Atheta</tp:taxon-name-part> (<tp:taxon-name-part taxon-name-part-type="subgenus">Microdota</tp:taxon-name-part>) <tp:taxon-name-part taxon-name-part-type="species">spiniventris</tp:taxon-name-part></tp:taxon-name> <bold>62</bold> <tp:taxon-name><tp:taxon-name-part taxon-name-part-type="genus">Atheta</tp:taxon-name-part> (<tp:taxon-name-part taxon-name-part-type="subgenus">Microdota</tp:taxon-name-part>) <tp:taxon-name-part taxon-name-part-type="species">spinula</tp:taxon-name-part></tp:taxon-name> <bold>63</bold> <tp:taxon-name><tp:taxon-name-part taxon-name-part-type="genus">Atheta</tp:taxon-name-part> (<tp:taxon-name-part taxon-name-part-type="subgenus">Microdota</tp:taxon-name-part>) <tp:taxon-name-part taxon-name-part-type="species">subcrenulata</tp:taxon-name-part></tp:taxon-name>. Scale bars: 0.1 mm.</p></caption><graphic xmlns:xlink="http://www.w3.org/1999/xlink" xlink:href="zookeys-502-061-g007.jpg" position="float" orientation="portrait" xlink:type="simple" id="oo_43121.jpg"/></fig><fig id="F8" position="float" orientation="portrait"><label>Figures 64–72.</label><caption><p>Paramere, lateral aspect: <bold>64</bold> <tp:taxon-name><tp:taxon-name-part taxon-name-part-type="genus">Atheta</tp:taxon-name-part> (<tp:taxon-name-part taxon-name-part-type="subgenus">Microdota</tp:taxon-name-part>) <tp:taxon-name-part taxon-name-part-type="species">formicetorum</tp:taxon-name-part></tp:taxon-name> <bold>65</bold> <tp:taxon-name><tp:taxon-name-part taxon-name-part-type="genus">Atheta</tp:taxon-name-part> (<tp:taxon-name-part taxon-name-part-type="subgenus">Microdota</tp:taxon-name-part>) <tp:taxon-name-part taxon-name-part-type="species">jangtaesanensis</tp:taxon-name-part></tp:taxon-name> sp. n. <bold>66</bold> <tp:taxon-name><tp:taxon-name-part taxon-name-part-type="genus">Atheta</tp:taxon-name-part> (<tp:taxon-name-part taxon-name-part-type="subgenus">Microdota</tp:taxon-name-part>) <tp:taxon-name-part taxon-name-part-type="species">kawachiensis</tp:taxon-name-part></tp:taxon-name> <bold>67</bold> <tp:taxon-name><tp:taxon-name-part taxon-name-part-type="genus">Atheta</tp:taxon-name-part> (<tp:taxon-name-part taxon-name-part-type="subgenus">Microdota</tp:taxon-name-part>) <tp:taxon-name-part taxon-name-part-type="species">koreana</tp:taxon-name-part></tp:taxon-name> <bold>68</bold> <tp:taxon-name><tp:taxon-name-part taxon-name-part-type="genus">Atheta</tp:taxon-name-part> (<tp:taxon-name-part taxon-name-part-type="subgenus">Microdota</tp:taxon-name-part>) <tp:taxon-name-part taxon-name-part-type="species">muris</tp:taxon-name-part></tp:taxon-name> <bold>69</bold> <tp:taxon-name><tp:taxon-name-part taxon-name-part-type="genus">Atheta</tp:taxon-name-part> (<tp:taxon-name-part taxon-name-part-type="subgenus">Microdota</tp:taxon-name-part>) <tp:taxon-name-part taxon-name-part-type="species">pasniki</tp:taxon-name-part></tp:taxon-name> sp. n. <bold>70</bold> <tp:taxon-name><tp:taxon-name-part taxon-name-part-type="genus">Atheta</tp:taxon-name-part> (<tp:taxon-name-part taxon-name-part-type="subgenus">Microdota</tp:taxon-name-part>) <tp:taxon-name-part taxon-name-part-type="species">spiniventris</tp:taxon-name-part></tp:taxon-name> <bold>71</bold> <tp:taxon-name><tp:taxon-name-part taxon-name-part-type="genus">Atheta</tp:taxon-name-part> (<tp:taxon-name-part taxon-name-part-type="subgenus">Microdota</tp:taxon-name-part>) <tp:taxon-name-part taxon-name-part-type="species">spinula</tp:taxon-name-part></tp:taxon-name> <bold>72</bold> <tp:taxon-name><tp:taxon-name-part taxon-name-part-type="genus">Atheta</tp:taxon-name-part> (<tp:taxon-name-part taxon-name-part-type="subgenus">Microdota</tp:taxon-name-part>) <tp:taxon-name-part taxon-name-part-type="species">subcrenulata</tp:taxon-name-part></tp:taxon-name>. Scale bars: 0.1 mm.</p></caption><graphic xmlns:xlink="http://www.w3.org/1999/xlink" xlink:href="zookeys-502-061-g008.jpg" position="float" orientation="portrait" xlink:type="simple" id="oo_43122.jpg"/></fig><fig id="F9" position="float" orientation="portrait"><label>Figures 73–81.</label><caption><p>Spermatheca: <bold>73</bold> <tp:taxon-name><tp:taxon-name-part taxon-name-part-type="genus">Atheta</tp:taxon-name-part> (<tp:taxon-name-part taxon-name-part-type="subgenus">Microdota</tp:taxon-name-part>) <tp:taxon-name-part taxon-name-part-type="species">formicetorum</tp:taxon-name-part></tp:taxon-name> <bold>74</bold> <tp:taxon-name><tp:taxon-name-part taxon-name-part-type="genus">Atheta</tp:taxon-name-part> (<tp:taxon-name-part taxon-name-part-type="subgenus">Microdota</tp:taxon-name-part>) <tp:taxon-name-part taxon-name-part-type="species">jangtaesanensis</tp:taxon-name-part></tp:taxon-name> sp. n. <bold>75</bold> <tp:taxon-name><tp:taxon-name-part taxon-name-part-type="genus">Atheta</tp:taxon-name-part> (<tp:taxon-name-part taxon-name-part-type="subgenus">Microdota</tp:taxon-name-part>) <tp:taxon-name-part taxon-name-part-type="species">kawachiensis</tp:taxon-name-part></tp:taxon-name> <bold>76</bold> <tp:taxon-name><tp:taxon-name-part taxon-name-part-type="genus">Atheta</tp:taxon-name-part> (<tp:taxon-name-part taxon-name-part-type="subgenus">Microdota</tp:taxon-name-part>) <tp:taxon-name-part taxon-name-part-type="species">koreana</tp:taxon-name-part></tp:taxon-name> <bold>77</bold> <tp:taxon-name><tp:taxon-name-part taxon-name-part-type="genus">Atheta</tp:taxon-name-part> (<tp:taxon-name-part taxon-name-part-type="subgenus">Microdota</tp:taxon-name-part>) <tp:taxon-name-part taxon-name-part-type="species">muris</tp:taxon-name-part></tp:taxon-name> <bold>78</bold> <tp:taxon-name><tp:taxon-name-part taxon-name-part-type="genus">Atheta</tp:taxon-name-part> (<tp:taxon-name-part taxon-name-part-type="subgenus">Microdota</tp:taxon-name-part>) <tp:taxon-name-part taxon-name-part-type="species">pasniki</tp:taxon-name-part></tp:taxon-name> sp. n. <bold>79</bold> <tp:taxon-name><tp:taxon-name-part taxon-name-part-type="genus">Atheta</tp:taxon-name-part> (<tp:taxon-name-part taxon-name-part-type="subgenus">Microdota</tp:taxon-name-part>) <tp:taxon-name-part taxon-name-part-type="species">spiniventris</tp:taxon-name-part></tp:taxon-name> <bold>80</bold> <tp:taxon-name><tp:taxon-name-part taxon-name-part-type="genus">Atheta</tp:taxon-name-part> (<tp:taxon-name-part taxon-name-part-type="subgenus">Microdota</tp:taxon-name-part>) <tp:taxon-name-part taxon-name-part-type="species">spinula</tp:taxon-name-part></tp:taxon-name> <bold>81</bold> <tp:taxon-name><tp:taxon-name-part taxon-name-part-type="genus">Atheta</tp:taxon-name-part> (<tp:taxon-name-part taxon-name-part-type="subgenus">Microdota</tp:taxon-name-part>) <tp:taxon-name-part taxon-name-part-type="species">subcrenulata</tp:taxon-name-part></tp:taxon-name>. Scale bars: 0.1 mm.</p></caption><graphic xmlns:xlink="http://www.w3.org/1999/xlink" xlink:href="zookeys-502-061-g009.jpg" position="float" orientation="portrait" xlink:type="simple" id="oo_43123.jpg"/></fig><fig id="F10" position="float" orientation="portrait"><label>Figures 82–91.</label><caption><p>Label data of the type series: <bold>82</bold> <tp:taxon-name><tp:taxon-name-part taxon-name-part-type="genus">Atheta</tp:taxon-name-part> (<tp:taxon-name-part taxon-name-part-type="subgenus">Microdota</tp:taxon-name-part>) <tp:taxon-name-part taxon-name-part-type="species">amicula</tp:taxon-name-part></tp:taxon-name>, syntype from NHM <bold>83</bold> <tp:taxon-name><tp:taxon-name-part taxon-name-part-type="genus">Atheta</tp:taxon-name-part> (<tp:taxon-name-part taxon-name-part-type="subgenus">Microdota</tp:taxon-name-part>) <tp:taxon-name-part taxon-name-part-type="species">amicula</tp:taxon-name-part></tp:taxon-name>, syntype from MNHUB <bold>84</bold> <tp:taxon-name><tp:taxon-name-part taxon-name-part-type="genus">Atheta</tp:taxon-name-part> (<tp:taxon-name-part taxon-name-part-type="subgenus">Microdota</tp:taxon-name-part>) <tp:taxon-name-part taxon-name-part-type="species">formicetorum</tp:taxon-name-part></tp:taxon-name>, syntype from FMNH <bold>85</bold> <tp:taxon-name><tp:taxon-name-part taxon-name-part-type="genus">Atheta</tp:taxon-name-part> (<tp:taxon-name-part taxon-name-part-type="subgenus">Microdota</tp:taxon-name-part>) <tp:taxon-name-part taxon-name-part-type="species">koreana</tp:taxon-name-part></tp:taxon-name>, syntype from NHM <bold>86</bold> <tp:taxon-name><tp:taxon-name-part taxon-name-part-type="genus">Atheta</tp:taxon-name-part> (<tp:taxon-name-part taxon-name-part-type="subgenus">Microdota</tp:taxon-name-part>) <tp:taxon-name-part taxon-name-part-type="species">spiniventris</tp:taxon-name-part></tp:taxon-name>, syntype from NHM <bold>87</bold> <tp:taxon-name><tp:taxon-name-part taxon-name-part-type="genus">Atheta</tp:taxon-name-part> (<tp:taxon-name-part taxon-name-part-type="subgenus">Microdota</tp:taxon-name-part>) <tp:taxon-name-part taxon-name-part-type="species">subcrenulata</tp:taxon-name-part></tp:taxon-name>, syntype from NHM <bold>88</bold> <tp:taxon-name><tp:taxon-name-part taxon-name-part-type="genus">Atheta</tp:taxon-name-part> (<tp:taxon-name-part taxon-name-part-type="subgenus">Microdota</tp:taxon-name-part>) <tp:taxon-name-part taxon-name-part-type="species">subcrenulata</tp:taxon-name-part></tp:taxon-name>, syntype from FMNH <bold>89–91</bold> <tp:taxon-name><tp:taxon-name-part taxon-name-part-type="genus">Atheta</tp:taxon-name-part> (<tp:taxon-name-part taxon-name-part-type="subgenus">Microdota</tp:taxon-name-part>) <tp:taxon-name-part taxon-name-part-type="species">kobensis</tp:taxon-name-part></tp:taxon-name>, syntypes from NHM.</p></caption><graphic xmlns:xlink="http://www.w3.org/1999/xlink" xlink:href="zookeys-502-061-g010.jpg" position="float" orientation="portrait" xlink:type="simple" id="oo_43124.jpg"/></fig></tp:treatment-sec><ref-list><ref id="B31"><mixed-citation xmlns:xlink="http://www.w3.org/1999/xlink" xlink:type="simple"><person-group><name name-style="western"><surname>Smetana</surname><given-names>A</given-names></name></person-group> (<year>2004</year>) <article-title>Subfamily <tp:taxon-name><tp:taxon-name-part taxon-name-part-type="subfamily">Aleocharinae</tp:taxon-name-part></tp:taxon-name> Fleming, 1821.</article-title> In: <person-group><name name-style="western"><surname>Löbl</surname><given-names>I</given-names></name><name name-style="western"><surname>Smetana</surname><given-names>A</given-names></name></person-group> (<role>Eds</role>) <source>Catalogue of Palaearctic <tp:taxon-name><tp:taxon-name-part taxon-name-part-type="order">Coleoptera</tp:taxon-name-part></tp:taxon-name>. Volume 2. <tp:taxon-name><tp:taxon-name-part taxon-name-part-type="superfamily">Hydrophiloidea</tp:taxon-name-part></tp:taxon-name>, <tp:taxon-name><tp:taxon-name-part taxon-name-part-type="superfamily">Histeroidea</tp:taxon-name-part></tp:taxon-name>, <tp:taxon-name><tp:taxon-name-part taxon-name-part-type="superfamily">Staphylinoidea</tp:taxon-name-part></tp:taxon-name></source>. <publisher-name>Apollo Books</publisher-name>, <publisher-loc>Denmark, Stenstrup</publisher-loc>, <fpage>353</fpage>–<lpage>494</lpage>.</mixed-citation></ref><ref id="B28"><mixed-citation xmlns:xlink="http://www.w3.org/1999/xlink" xlink:type="simple"><person-group><name name-style="western"><surname>Sawada</surname><given-names>K</given-names></name></person-group> (<year>1974</year>) <article-title>Studies of the genus <italic><tp:taxon-name><tp:taxon-name-part taxon-name-part-type="genus">Atheta</tp:taxon-name-part></tp:taxon-name></italic> Thomson and its allies (<tp:taxon-name><tp:taxon-name-part taxon-name-part-type="order">Coleoptera</tp:taxon-name-part></tp:taxon-name>, <tp:taxon-name><tp:taxon-name-part taxon-name-part-type="family">Staphylinidae</tp:taxon-name-part></tp:taxon-name>). I. <italic><tp:taxon-name><tp:taxon-name-part taxon-name-part-type="genus">Amidobia</tp:taxon-name-part></tp:taxon-name></italic>.</article-title> <source>Contributions from the Biological Laboratory, Kyoto University</source> <volume>24</volume>(<issue>3</issue>): <fpage>145</fpage>–<lpage>186</lpage>.</mixed-citation></ref></ref-list></tp:taxon-treatment>
