# Supplementary material for: A taxonomic review of Korean species of the Atheta Thomson subgenus Microdota Mulsant & Rey, with descriptions of two new species (Coleoptera, Staphylinidae, Aleocharinae)
Source: Zookeys. 2015 May 4;(502):61–97. doi: 10.3897/zookeys.502.9420 (PMC4443590; doi:10.3897/zookeys.502.9420)
Supplement: XML Treatment for Atheta (Microdota) kobensis [file zookeys.502.9420-treatment18.xml]

<!DOCTYPE tp:taxon-treatment
  PUBLIC "-//TaxonX//DTD Taxonomic Treatment Publishing DTD v0 20100105//EN" "tax-treatment-NSO.dtd">
<tp:taxon-treatment xmlns:tp="http://www.plazi.org/taxpub"><tp:treatment-meta><kwd-group><label>Taxon classification</label><kwd><named-content content-type="kingdom">Animalia</named-content></kwd><kwd><named-content content-type="order">Coleoptera</named-content></kwd><kwd><named-content content-type="family">Staphylinidae</named-content></kwd></kwd-group><mixed-citation publication-type="journal"><person-group><name><surname>Lee</surname><given-names>Seung-Gyu</given-names></name><name><surname>Ahn</surname><given-names>Kee-Jeong</given-names></name></person-group><article-title>A taxonomic review of Korean species of the <tp:taxon-name><tp:taxon-name-part taxon-name-part-type="genus">Atheta</tp:taxon-name-part> <tp:taxon-name-part taxon-name-part-type="authority">Thomson</tp:taxon-name-part> <tp:taxon-name-part taxon-name-part-type="infraspecific-rank">subgenus</tp:taxon-name-part> <tp:taxon-name-part taxon-name-part-type="subgenus">Microdota</tp:taxon-name-part></tp:taxon-name> Mulsant &amp; Rey, with descriptions of two new species (<tp:taxon-name><tp:taxon-name-part taxon-name-part-type="order">Coleoptera</tp:taxon-name-part></tp:taxon-name>, <tp:taxon-name><tp:taxon-name-part taxon-name-part-type="family">Staphylinidae</tp:taxon-name-part></tp:taxon-name>, <tp:taxon-name><tp:taxon-name-part taxon-name-part-type="subfamily">Aleocharinae</tp:taxon-name-part></tp:taxon-name>)</article-title><source>Zookeys</source><day>4</day><month>5</month><year>2015</year><volume>2015</volume><issue>502</issue><fpage>61</fpage><lpage>97</lpage><pub-id pub-id-type="doi">10.3897/zookeys.502.9420</pub-id></mixed-citation></tp:treatment-meta><tp:nomenclature><tp:taxon-name>
                            <tp:taxon-name-part taxon-name-part-type="genus">Atheta</tp:taxon-name-part>
                            (<tp:taxon-name-part taxon-name-part-type="subgenus">Microdota</tp:taxon-name-part>)
                            <tp:taxon-name-part taxon-name-part-type="species">kobensis</tp:taxon-name-part>
                        </tp:taxon-name><tp:taxon-authority>Cameron, 1933</tp:taxon-authority></tp:nomenclature><tp:treatment-sec sec-type="Material examined"><title>Material examined.</title><p>Syntype, 3 exx., labeled as in Figs <xref ref-type="fig" rid="F10">89–91</xref>. NORTH KOREA: 2 exx., Korea 1981 Kymgangsan A. Szeptycki [North Korea, Gangwon Prov., Mt. <!--PageBreak-->Geumgangsan, 1.viii.1981, A. Szeptycki]; 1 ex., Korea 1981 Pekson-ri A. Szeptycki [North Korea, Hwanghae Prov., Baeksong-ri, 1981, A. Szeptycki].</p></tp:treatment-sec><tp:treatment-sec sec-type="Remarks"><title>Remarks.</title><p>The North Korean record of the species by <xref ref-type="bibr" rid="B22">Paśnik (2001)</xref> is a misidentification of other <tp:taxon-name><tp:taxon-name-part taxon-name-part-type="genus">Atheta</tp:taxon-name-part> (<tp:taxon-name-part taxon-name-part-type="subgenus">Microdota</tp:taxon-name-part>)</tp:taxon-name> species. This species differs from the syntypes of <tp:taxon-name><tp:taxon-name-part taxon-name-part-type="genus">Atheta</tp:taxon-name-part> (<tp:taxon-name-part taxon-name-part-type="subgenus">Microdota</tp:taxon-name-part>) <tp:taxon-name-part taxon-name-part-type="species">kobensis</tp:taxon-name-part></tp:taxon-name> by the shape of aedeagus and spermatheca. We cannot identify the species at this point because specimens are not in good shape.</p></tp:treatment-sec><tp:treatment-sec><!--Section generated to contain objects referenced in tp:taxon-treatment.--><fig id="F10" position="float" orientation="portrait"><label>Figures 82–91.</label><caption><p>Label data of the type series: <bold>82</bold> <tp:taxon-name><tp:taxon-name-part taxon-name-part-type="genus">Atheta</tp:taxon-name-part> (<tp:taxon-name-part taxon-name-part-type="subgenus">Microdota</tp:taxon-name-part>) <tp:taxon-name-part taxon-name-part-type="species">amicula</tp:taxon-name-part></tp:taxon-name>, syntype from NHM <bold>83</bold> <tp:taxon-name><tp:taxon-name-part taxon-name-part-type="genus">Atheta</tp:taxon-name-part> (<tp:taxon-name-part taxon-name-part-type="subgenus">Microdota</tp:taxon-name-part>) <tp:taxon-name-part taxon-name-part-type="species">amicula</tp:taxon-name-part></tp:taxon-name>, syntype from MNHUB <bold>84</bold> <tp:taxon-name><tp:taxon-name-part taxon-name-part-type="genus">Atheta</tp:taxon-name-part> (<tp:taxon-name-part taxon-name-part-type="subgenus">Microdota</tp:taxon-name-part>) <tp:taxon-name-part taxon-name-part-type="species">formicetorum</tp:taxon-name-part></tp:taxon-name>, syntype from FMNH <bold>85</bold> <tp:taxon-name><tp:taxon-name-part taxon-name-part-type="genus">Atheta</tp:taxon-name-part> (<tp:taxon-name-part taxon-name-part-type="subgenus">Microdota</tp:taxon-name-part>) <tp:taxon-name-part taxon-name-part-type="species">koreana</tp:taxon-name-part></tp:taxon-name>, syntype from NHM <bold>86</bold> <tp:taxon-name><tp:taxon-name-part taxon-name-part-type="genus">Atheta</tp:taxon-name-part> (<tp:taxon-name-part taxon-name-part-type="subgenus">Microdota</tp:taxon-name-part>) <tp:taxon-name-part taxon-name-part-type="species">spiniventris</tp:taxon-name-part></tp:taxon-name>, syntype from NHM <bold>87</bold> <tp:taxon-name><tp:taxon-name-part taxon-name-part-type="genus">Atheta</tp:taxon-name-part> (<tp:taxon-name-part taxon-name-part-type="subgenus">Microdota</tp:taxon-name-part>) <tp:taxon-name-part taxon-name-part-type="species">subcrenulata</tp:taxon-name-part></tp:taxon-name>, syntype from NHM <bold>88</bold> <tp:taxon-name><tp:taxon-name-part taxon-name-part-type="genus">Atheta</tp:taxon-name-part> (<tp:taxon-name-part taxon-name-part-type="subgenus">Microdota</tp:taxon-name-part>) <tp:taxon-name-part taxon-name-part-type="species">subcrenulata</tp:taxon-name-part></tp:taxon-name>, syntype from FMNH <bold>89–91</bold> <tp:taxon-name><tp:taxon-name-part taxon-name-part-type="genus">Atheta</tp:taxon-name-part> (<tp:taxon-name-part taxon-name-part-type="subgenus">Microdota</tp:taxon-name-part>) <tp:taxon-name-part taxon-name-part-type="species">kobensis</tp:taxon-name-part></tp:taxon-name>, syntypes from NHM.</p></caption><graphic xmlns:xlink="http://www.w3.org/1999/xlink" xlink:href="zookeys-502-061-g010.jpg" position="float" orientation="portrait" xlink:type="simple" id="oo_43124.jpg"/></fig></tp:treatment-sec><ref-list><ref id="B22"><mixed-citation xmlns:xlink="http://www.w3.org/1999/xlink" xlink:type="simple"><person-group><name name-style="western"><surname>Paśnik</surname><given-names>G</given-names></name></person-group> (<year>2001</year>) <article-title>The North Korean <tp:taxon-name><tp:taxon-name-part taxon-name-part-type="subfamily">Aleocharinae</tp:taxon-name-part></tp:taxon-name> (<tp:taxon-name><tp:taxon-name-part taxon-name-part-type="order">Coleoptera</tp:taxon-name-part></tp:taxon-name>, <tp:taxon-name><tp:taxon-name-part taxon-name-part-type="family">Staphylinidae</tp:taxon-name-part></tp:taxon-name>): diversity and biogeography.</article-title> <source>Acta Zoological Cracoviensia</source> <volume>44</volume>: <fpage>185</fpage>–<lpage>234</lpage>.</mixed-citation></ref></ref-list></tp:taxon-treatment>
